# Supplementary material for: In silico analysis of the wheat BBX gene family and identification of candidate genes for seed dormancy and germination
Source: BMC Plant Biol. 2024 Apr 25;24:334. doi: 10.1186/s12870-024-04977-x (PMC11044412; doi:10.1186/s12870-024-04977-x)
Supplement: Supplementary file 2 — Supplementary Material 2 [file 12870_2024_4977_MOESM2_ESM.xlsx]

## Sheet: Sheet1
Table S2 Detailed information about the predicted TaBBXs
Name	Gene ID	Location	ORF length(bp)	Size (aa)	MW(Da)	pI	Exons	Introns	Instability index(Ii)	Aliphatic index(Ai)	Grand average of hydropathicity (GRAVY)
TaBBX1-2A	TraesCS2A02G119600	Chr2A: 70102039-70104699	1149	382	40010.8	5.9948	4	3	50.7	74.14	-0.23
TaBBX2-2A	TraesCS2A02G348900	Chr2A:587750669-587751938	765	254	27209.5	4.95	2	1	45.82	68.94	-0.302
TaBBX3-2A	TraesCS2A02G353900	Chr2A:594579959-594581671	951	316	33724.5	5.56	2	1	42.68	65.7	-0.352
TaBBX4-2A	TraesCS2A02G366100	Chr2A:610710308-610712939	789	262	28237.5	4.79	2	1	44.88	69.43	-0.354
TaBBX5-2A	TraesCS2A02G388500	Chr2A:635722864-635724551	777	258	27357.5	5.82	3	2	70.35	68.53	-0.374
TaBBX6-2B	TraesCS2B02G140300	Chr2B: 106954443-106956656	1164	387	40384.3	5.4174	4	3	50.13	74.78	-0.183
TaBBX7-2B	TraesCS2B02G367300	Chr2B:523760095-523761742	774	257	27492.8	4.89	2	1	48.34	68.91	-0.305
TaBBX8-2B	TraesCS2B02G372000	Chr2B:530306217-530307895	960	319	33908.7	5.56	2	1	41.37	65.42	-0.348
TaBBX9-2B	TraesCS2B02G406600	Chr2B:575903665-575905255	795	264	27824	5.82	3	2	62.87	67.01	-0.333
TaBBX10-2D	TraesCS2D02G121400	Chr2D: 70622968-70625567	1146	381	39968.9	5.72	4	3	49.76	74.88	-0.186
TaBBX11-2D	TraesCS2D02G347300	Chr2D:445396017-445397420	777	258	27494.8	4.81	2	1	45.7	72.05	-0.258
TaBBX12-2D	TraesCS2D02G351900	Chr2D:450234732-450236192	960	319	33936.7	5.56	2	1	41.98	64.2	-0.356
TaBBX13-2D	TraesCS2D02G386300	Chr2D:491429370-491431171	789	262	27600.8	5.82	3	2	67.75	68.28	-0.227
TaBBX14-3A	TraesCS3A02G139300	Chr3A:117227850-117230216	1050	349	37168.5	5.15	3	2	55.81	61.09	-0.36
TaBBX15-3B	TraesCS3B02G156900	Chr3B:150154692-150156947	1050	349	37477.8	5.22	3	2	64.1	59.37	-0.438
TaBBX16-3D	TraesCS3D02G139600	Chr3D:99748881-99751184	1050	349	37482.8	5.32	3	2	62.91	59.66	-0.447
TaBBX17-4A	TraesCS4A02G140600	Chr4A: 216145053-216148012	1239	412	45256.4	5.5	5	4	56.23	58.57	-0.646
TaBBX18-4A	TraesCS4A02G268500	Chr4A:580733925-580736107	1233	410	44829.2	5.85	2	1	54.95	64.39	-0.583
TaBBX19-4B	TraesCS4B02G045700	Chr4B:32896523-32898695	1236	411	44870.3	6.04	2	1	55.4	64.72	-0.565
TaBBX20-4B	TraesCS4B02G155800	Chr4B: 281732350-281735876	1194	397	43627.8	6.06	4	2	50.27	62.27	-0.54
TaBBX21-4D	TraesCS4D02G046200	Chr4D:21774703-21776886	1233	410	44816.2	5.85	2	1	55.16	64.63	-0.564
TaBBX22-4D	TraesCS4D02G167300	Chr4D: 288429400-288432595	1194	397	43454.5	6.1	3	2	54.7	60.05	-0.576
TaBBX23-4D	TraesCS4D02G362100	Chr4D: 508529210-508529773	564	187	20019.6	9.59	1	0	46.99	100.91	0.286
TaBBX24-5A	TraesCS5A02G166100	Chr5A:355071283-355072803	981	326	35576.4	5.78	2	1	65.8	54.6	-0.616
TaBBX25-5A	TraesCS5A02G317100	Chr5A:528110873-528114741	636	211	23146.7	5.74	5	4	42.74	57.77	-0.634
TaBBX26-5A	TraesCS5A02G336000	Chr5A: 545058736-545059411	540	179	19206.9	5.29	2	1	61.55	88.55	0.122
TaBBX27-5A	TraesCS5A02G336100	Chr 5A: 545073760-545074317	441	146	15371.4	4.57	2	1	44.72	87.67	0.247
TaBBX28-5A	TraesCS5A02G339000	Chr5A: 546563819-546564523	705	234	24319.8	9.27	1	0	50.92	73.68	-0.079
TaBBX29-5A	TraesCS5A02G339100	Chr5A: 546575974-546576576	603	200	21432.6	10.42	1	0	58.81	69.55	-0.302
TaBBX30-5B	TraesCS5B02G163500	Chr5B:302753429-302754975	978	325	35477.3	5.96	2	1	61.34	55.66	-0.604
TaBBX31-5B	TraesCS5B02G317700	Chr5B:501954375-501958483	636	211	23088.7	5.85	5	4	42.74	58.25	-0.609
TaBBX32-5B	TraesCS5B02G335200	Chr5B: 518472466-518473347	468	155	16721.1	5	2	0	64.55	88.97	0.135
TaBBX33-5B	TraesCS5B02G335300	Chr5B: 518481548-518484145	1107	368	39645.3	6.23	4	3	53.59	65.6	-0.485
TaBBX34-5B	TraesCS5B02G337400	Chr5B: 520970152-520970850	699	232	24101.6	9.02	1	0	40.78	82.67	0.028
TaBBX35-5B	TraesCS5B02G337500	Chr5B: 521031958-521032572	615	204	21590.9	9.65	1	0	54.09	73.97	-0.177
TaBBX36-5D	TraesCS5D02G170700	Chr5D:267762539-267764201	978	325	35519.4	5.96	2	1	65.23	54.18	-0.621
TaBBX37-5D	TraesCS5D02G323400	Chr5D:415613354-415617623	636	211	23084.7	5.85	5	4	43.25	58.72	-0.611
TaBBX38-5D	TraesCS5D02G341000	Chr5D: 429289528-429291886	1083	360	38690.3	6.33	4	3	55.32	67.61	-0.425
TaBBX39-5D	TraesCS5D02G343300	Chr5D: 431251824-431252543	720	239	25268	9.03	1	0	43.63	80.67	-0.033
TaBBX40-6A	TraesCS6A02G143900	Chr6A:121616223-121619829	645	214	22147.3	4.72	2	1	51.13	63.04	-0.304
TaBBX41-6A	TraesCS6A02G150900	Chr6A:134947729-134949478	1095	364	37982.3	5.68	3	2	44.98	65.74	-0.26
TaBBX42-6A	TraesCS6A02G153700	Chr6A: 141851251-141852290	660	219	22104.1	9.65	1	0	62.98	76.58	0.075
TaBBX43-6A	TraesCS6A02G216400	Chr6A:398252913-398254425	771	256	27782.3	5.14	2	1	41.21	73.36	-0.265
TaBBX44-6A	TraesCS6A02G218900	Chr6A:405166583-405168134	966	321	33625.4	5.24	2	1	54.54	65.69	-0.342
TaBBX45-6A	TraesCS6A02G239300	Chr6A:449584187-449585880	711	236	25105	5.77	3	2	65.79	58.47	-0.331
TaBBX46-6A	TraesCS6A02G286400	Chr6A: 518666410-518670650	972	323	35122.5	6.65	4	2	57.23	62.63	-0.511
TaBBX47-6A	TraesCS6A02G289400	Chr6A:521451709-521454099	1110	369	41051.8	5.91	2	1	50.05	63.04	-0.549
TaBBX48-6A	TraesCS6A02G293200	Chr6A:524718099-524720326	1281	426	46496.9	6.81	3	1	57.11	62.61	-0.713
TaBBX49-6B	TraesCS6B02G172300	Chr6B:184884215-184886653	645	214	22154.3	4.89	2	1	51.03	63.5	-0.286
TaBBX50-6B	TraesCS6B02G179000	Chr6B:198984566-198986312	1125	374	38846.1	5.28	3	2	44.47	66.39	-0.26
TaBBX51-6B	TraesCS6B02G181400	Chr6B: 203297105-203298364	654	217	21902	10.06	1	0	63.78	78.62	0.129
TaBBX52-6B	TraesCS6B02G246500	Chr6B:439021199-439022376	783	260	28026.6	4.98	2	1	42.26	73	-0.266
TaBBX53-6B	TraesCS6B02G248400	Chr6B:445852206-445853977	966	321	33887.8	5.34	2	1	52.95	66.79	-0.329
TaBBX54-6B	TraesCS6B02G285200	Chr6B:514117744-514119320	717	238	25141.1	6.04	3	2	59.14	60.5	-0.283
TaBBX55-6B	TraesCS6B02G315400	Chr6B: 563320471-563324616	1173	390	42531.4	4.96	6	3	50.08	63.41	-0.474
TaBBX56-6B	TraesCS6B02G319500	Chr6B:567397520-567399497	1113	370	41154.9	5.58	2	1	52.9	62.59	-0.534
TaBBX57-6B	TraesCS6B02G323400	Chr6B:572391940-572393940	1287	428	46597.1	6.4	2	1	56.05	63.48	-0.651
TaBBX58-6D	TraesCS6D02G133100	Chr6D: 100871867-100874382	645	214	22054.2	4.97	2	1	48.26	63.04	-0.278
TaBBX59-6D	TraesCS6D02G140900	Chr6D:110442898-110444721	1095	364	38019.4	5.68	3	2	46.3	66.02	-0.267
TaBBX60-6D	TraesCS6D02G143100	Chr6D: 113902351-113903686	660	219	22002.1	10.06	1	0	61.22	77.9	0.125
TaBBX61-6D	TraesCS6D02G199200	Chr6D:277099701-277101029	783	260	28221.8	5.14	2	1	42.71	73	-0.282
TaBBX62-6D	TraesCS6D02G202000	Chr6D:284849813-284850866	954	317	33352.1	5.17	2	1	52	65.17	-0.353
TaBBX63-6D	TraesCS6D02G221700	Chr6D:312763126-312764854	717	238	25258.1	5.77	3	2	61.42	59.24	-0.337
TaBBX64-6D	TraesCS6D02G267100	Chr6D: 377220309-377224969	1179	392	43027.9	4.79	5	3	53.71	63.52	-0.492
TaBBX65-6D	TraesCS6D02G269500	Chr6D:379572086-379574125	1110	369	40998.7	5.5	2	1	52.41	63.55	-0.515
TaBBX66-6D	TraesCS6D02G274100	Chr6D:382588127-382590143	1305	434	47026.5	6.12	2	1	58.29	63.5	-0.64
TaBBX67-7A	TraesCS7A02G108400	Chr7A:65969778-65975971	1080	359	38311.7	5.1	3	2	43.16	68.58	-0.367
TaBBX68-7A	TraesCS7A02G108700	Chr7A: 66173971-66174456	486	161	17172.8	8.98	1	0	37.87	89.38	0.078
TaBBX69-7A	TraesCS7A02G132100	Chr7A: 85159979-85160728	750	249	25502.3	7.65	1	0	49.09	64.82	-0.186
TaBBX70-7A	TraesCS7A02G206200	Chr7A:168812422-168813720	1299	432	47132.2	5.32	1	0	58.29	65.81	-0.526
TaBBX71-7A	TraesCS7A02G211300	Chr7A: 174203246-174205720	1158	385	42218.9	6.06	2	1	52.42	66.23	-0.442
TaBBX72-7A	TraesCS7A02G218600	Chr7A:185642724-185648145	1191	396	43615.4	4.92	5	3	51.77	62.65	-0.604
TaBBX73-7A	TraesCS7A02G263500	Chr7A: 261221617-261225670	1473	490	52005	6.1	4	3	51.43	59.71	-0.52
TaBBX74-7A	TraesCS7A02G383400	Chr7A:558402604-558404160	852	283	29956.6	5.04	3	2	56.66	74.31	-0.223
TaBBX75-7A	TraesCS7A02G490800	Chr7A: 680188307-680188942	636	211	21801	9.08	1	0	61.82	74.79	-0.066
TaBBX76-7A	TraesCS7A02G497200	Chr7A: 686936894-686938479	1119	372	39566.6	5.96	2	1	40.37	67.5	-0.22
TaBBX77-7B	TraesCS7B02G006400	Chr7B:3684186-3689427	1017	338	36159.2	4.83	4	3	44.19	67.93	-0.348
TaBBX78-7B	TraesCS7B02G032800	Chr7B: 32663611-32664736	732	243	24988.8	5.94	1	0	40.42	67.65	-0.145
TaBBX79-7B	TraesCS7B02G113400	Chr7B:131376607-131378427	1299	432	47173.2	5.3	1	0	54.55	66.94	-0.52
TaBBX80-7B	TraesCS7B02G118300	Chr7B: 137793769-137796142	1152	383	42114.9	6.24	2	1	50.05	68.36	-0.444
TaBBX81-7B	TraesCS7B02G125500	Chr7B:146898679-146904866	1014	337	36449.2	4.32	5	3	53.18	64.93	-0.432
TaBBX82-7B	TraesCS7B02G161500	Chr7B: 220866464-220870459	1467	488	51810.9	6.44	4	3	50.66	59.16	-0.537
TaBBX83-7B	TraesCS7B02G286300	Chr7B:521577849-521579171	936	311	33195.5	5.69	2	1	60.33	79.2	-0.195
TaBBX84-7B	TraesCS7B02G394000	Chr7B: 661429974-661430615	642	213	21974.2	9.37	1	0	64.03	75.54	-0.001
TaBBX85-7B	TraesCS7B02G400600	Chr7B:667070044-667071768	1119	372	39407.5	5.9	2	1	44.22	68.31	-0.212
TaBBX86-7D	TraesCS7D02G003500	Chr7D: 2036060-2038960	1104	367	39532	6.13	4	3	62.66	54.63	-0.591
TaBBX87-7D	TraesCS7D02G103300	Chr7D:63325536-63331403	1092	363	38772.2	5.03	3	2	44.46	68.1	-0.358
TaBBX88-7D	TraesCS7D02G131700	Chr7D: 83472836-83474058	753	250	25596.3	6.09	1	0	43.05	65.8	-0.187
TaBBX89-7D	TraesCS7D02G209000	Chr7D:167228163-167229829	1299	432	47125.2	5.26	1	0	56.07	66.27	-0.517
TaBBX90-7D	TraesCS7D02G213000	Chr7D: 171311981-171314465	1119	372	41073.8	6.31	3	1	53.13	67.23	-0.451
TaBBX91-7D	TraesCS7D02G220300	Chr7D:180685905-180691434	1191	396	43609.3	4.92	5	3	52.93	61.92	-0.614
TaBBX92-7D	TraesCS7D02G264300	Chr7D: 244952312-244956390	1470	489	51903.9	6.21	4	3	53.41	58.83	-0.551
TaBBX93-7D	TraesCS7D02G379900	Chr7D:492148581-492150240	858	285	30133.8	5.02	3	2	60.09	73.09	-0.224
TaBBX94-7D	TraesCS7D02G477100	Chr7D: 588159461-588160102	642	213	21978.1	9.22	1	0	64.99	71.88	-0.108
TaBBX95-7D	TraesCS7D02G484400	Chr7D:594729348-594730950	1119	372	39527.6	5.86	2	1	43.6	68.04	-0.201
TaBBX96-Un	TraesCSU02G091500	ChrUn: 81434193-81437118	1110	369	40011.4	6.21	4	3	63.55	55.37	-0.633
