# Supplementary material for: In silico analysis of the wheat BBX gene family and identification of candidate genes for seed dormancy and germination
Source: BMC Plant Biol. 2024 Apr 25;24:334. doi: 10.1186/s12870-024-04977-x (PMC11044412; doi:10.1186/s12870-024-04977-x)
Supplement: Supplementary file 3 — Supplementary Material 3 [file 12870_2024_4977_MOESM3_ESM.xlsx]

## Sheet: Sheet1
Table S5 Ka, Ks and Ka/Ks ratios of Paralogous and orthologous pairs
Ta/Ta Pairs	Ka	Ks	Ka/Ks	Ta/Os Pairs	Ka	Ks	Ka/Ks	Ta/At Pairs	Ka	Ks	Ka/Ks
TaBBX24-5A/TaBBX36-5D	0.25	0.23	1.09	TaBBX3-2A/OsBBX12	0.34	0.22	1.56	TaBBX50-6B/AtBBX5	0.36	0.36	1.01
TaBBX42-6A/TaBBX60-6D	0.02	0.06	0.34	TaBBX5-2A/OsBBX13	0.28	0.22	1.24
				TaBBX8-2B/OsBBX12	0.34	0.22	1.56
				TaBBX12-2D/OsBBX12	0.34	0.21	1.58
				TaBBX18-4A/OsBBX10	0.31	0.23	1.32
				TaBBX19-4B/OsBBX10	0.33	0.23	1.48
				TaBBX21-4D/OsBBX10	0.31	0.24	1.3
				TaBBX23-4D/OsBBX21	0.36	0.35	1.04
				TaBBX25-5A/OsBBX29	0.37	0.39	0.94
				TaBBX31-5B/OsBBX29	0.37	0.39	0.94
				TaBBX37-5D/OsBBX29	0.37	0.4	0.94
				TaBBX42-6A/OsBBX2	0.35	0.3	1.15
				TaBBX43-6A/OsBBX4	0.31	0.31	1
				TaBBX44-6A/OsBBX5	0.37	0.32	1.16
				TaBBX46-6A/OsBBX7	0.21	0.27	0.79
				TaBBX51-6B/OsBBX2	0.36	0.31	1.16
				TaBBX53-6B/OsBBX5	0.37	0.33	1.14
				TaBBX55-6B/OsBBX7	0.38	0.4	0.95
				TaBBX60-6D/OsBBX2	0.35	0.3	1.16
				TaBBX62-6D/OsBBX5	0.36	0.34	1.06
				TaBBX64-6D/OsBBX7	0.37	0.38	0.95
				TaBBX67-7A/OsBBX16	0.3	0.32	0.93
				TaBBX68-7A/OsBBX21	0.25	0.25	1.02
				TaBBX72-7A/OsBBX19	0.25	0.3	0.84
				TaBBX73-7A/OsBBX26	0.35	0.31	1.13
				TaBBX78-7B/OsBBX25	0.35	0.33	1.07
				TaBBX81-7B/OsBBX19	0.23	0.29	0.77
				TaBBX82-7B/OsBBX26	0.29	0.3	0.96
				TaBBX84-7B/OsBBX21	0.26	0.24	1.1
				TaBBX87-7D/OsBBX16	0.31	0.34	0.94
				TaBBX88-7D/OsBBX25	0.35	0.33	1.07
				TaBBX91-7D/OsBBX19	0.25	0.3	0.82
				TaBBX92-7D/OsBBX26	0.33	0.29	1.13
