# Supplementary material for: In silico analysis of the wheat BBX gene family and identification of candidate genes for seed dormancy and germination
Source: BMC Plant Biol. 2024 Apr 25;24:334. doi: 10.1186/s12870-024-04977-x (PMC11044412; doi:10.1186/s12870-024-04977-x)
Supplement: Supplementary file 4 — Supplementary Material 4 [file 12870_2024_4977_MOESM4_ESM.xlsx]

## Sheet: Sheet1
Table S11 Promoter analysis of the TaBBXs
Name	Light																								Biotic and abiotic stress														Growth and development
	3-AF1 binding site	ACE	AE-box	ATC-motif	ATCT-motif	Box 4	Box II	C-box	CAG-motif	G-Box	G-box	GA-motif	GATA-motif	GTGGC-motif	GT1-motif	Gap-box	I-box	LAMP-element	MRE	Pc-CMA2c	Sp1	TCCC-motif	TCT-motif	chs-CMA2a	ABRE	AuxRR-core	TGA-element	CGTCA-motif	TGACG-motif	GARE-motif	TATC-box	P-box	TCA-element	LTR	MBS	TC-rich repeats	WUN-motif	ARE	Box III	CAT-box	GC-motif	GCN4_motif	HD-Zip 3	MSA-like	NON-box	RY-element	circadian	motif I
TaBBX1-2A				1		2				1	5										3				6	1		1	1	1			1	2	1			2		1
TaBBX2-2A										2	5						2				2		1		9			2	2					1	1						1
TaBBX3-2A	1									2	1									1	1	1			3		2	2	2						1	1		1		2
TaBBX4-2A										2	1								1						6		2	4	4			1		1	1			1			1	1		1
TaBBX5-2A										1		1	2				1				2				2			1	1				1	2
TaBBX6-2B			1		1	1				3	5										1				8		1						2					2		2	1					1
TaBBX7-2B										3	5								1		1				8		4	3	3					2	1									1
TaBBX8-2B										3	4										2				7		2	5	5	1			1							1	3
TaBBX9-2B				1																			1										1	1	1					1	1						1
TaBBX10-2D										2	3														6		1	1	1	1			1		2			1		1
TaBBX11-2D										2	3										1				8			6	6					2	1					1	2			1
TaBBX12-2D		1			1					3	6														8		4	1	1				1	1		1				1	1
TaBBX13-2D			1	1									2				4	1			1							1	1				1	2	1					1							1
TaBBX14-3A										1	4		1				1				1		3		3			1	1											3	2	1
TaBBX15-3B											3				2						2				3			1	1			1		1				1		3	1					2
TaBBX16-3D															2				1		1		1		1			1	1		1			2	1			1		2	1					3
TaBBX17-4A											1		1								1							5	5	1					1					2	1
TaBBX18-4A						4					2	1									2				2	1		1	1									2				1				1
TaBBX19-4B						4				1	3	1							1		3				4	2										1		6				1				1
TaBBX20-4B		1									4										1				4		2	3	3											3
TaBBX21-4D			1			4					2	1					1					1		1	2			1	1	1								5				1				1
TaBBX22-4D											4		1									1			3		2	6	6			2						1
TaBBX23-4D										1	4										1				5		1	3	3			1			2			1		1	1
TaBBX24-5A										3	6		2		1		1	1							9			2	2				1		2			2
TaBBX25-5A		1			1	3				1	2		1				2							1	4	1	2	3	3									2		2	2					1	1
TaBBX26-5A						1				1	4										5				4		2	4	4	1					1			4			2
TaBBX27-5A										2	7										1	1			7			4	4				1					1		1	1					1
TaBBX28-5A					2					3	3		2									1	1		7		1	1	1					1				3		2	1						1
TaBBX29-5A					1	2	1			1	4						3				2		1		3			1	1									1		1						3	1
TaBBX30-5B										1	3	2	1	1			1				1				3			2	2			1						1
TaBBX31-5B		1			1		1				5										1	2			5	1	1	2	2			1									1						1
TaBBX32-5B						1					2		1								2				2			2	2				1	1				3
TaBBX33-5B								1		1	5										4				6		1	7	7	2								1			2
TaBBX34-5B						1				3	7		2										1		9			2	2			1						2		3	1
TaBBX35-5B					1	1				4	9				1	1					4				12		2						1	3	1			2		1	1
TaBBX36-5D											1	1	3		2		1								1									1				3
TaBBX37-5D		1			1	2	1				3										1				4	1		1	1					1				3		1	2
TaBBX38-5D						4				1	2										4				3	1		5	5					2				1		2	1
TaBBX39-5D										1	3		2										1		5		2	1	1					1				2		1	1
TaBBX40-6A											5											2			3			2	2						1			1									1
TaBBX41-6A						1				1	6				1						3		1		6			7	7			1		1	1						2						1
TaBBX42-6A						1						1	1				2										1	2	2				1	1		1				2	2
TaBBX43-6A											4		1								2				6			4	4					1	1			2			1
TaBBX44-6A							1			1	6						1				3				6			2	2					1	1
TaBBX45-6A										1	2						1					1			2			1	1			1		2	1			3		2	1
TaBBX46-6A	1									2	3						1	1			2	2			6		1	2	2						1			3		1
TaBBX47-6A	2			1							1		2																			2			2	2		2		1
TaBBX48-6A	1										2		1		3										1		2	2	2					1						1
TaBBX49-6B										1	4											2			4			2	2			1		1	1			1			1
TaBBX50-6B						1				1	8				1						3			1	6			9	9			2		1						1	1
TaBBX51-6B					2						1	1			1		1				1				2			2	2							1			1	1	1
TaBBX52-6B						1			1	1	1											1	1		2									2				2			1
TaBBX53-6B		2				1					4						1				3				1		2	2	2				1	1	2						1
TaBBX54-6B										3	3				2							1			3			3	3			1	1	1				1		2
TaBBX55-6B										2	3					1	1	1			2	3			4		1	4	4						1			1		1	1
TaBBX56-6B				1						1	2		1												3					1		2				1
TaBBX57-6B											1		1		1		1			1	4				3			1	1					1				1		1	2
TaBBX58-6D						2					5				1						4	1			4			4	4			1		2				2
TaBBX59-6D						1				1	8				1				1		3			1	6			9	9									1		1	1
TaBBX60-6D						2					1														1			2	2	1										1	1		1	1
TaBBX61-6D					1					1	1		1										2		1								1	1				2		1		1
TaBBX62-6D											2					1	1				5	1			2			2	2					2	2					1	2
TaBBX63-6D						1				1	4				1						1	1			4		1	3	3				1	2	1					2	2
TaBBX64-6D						1				1	2		1		1		1	1			3	2			5			6	6									1		1		1
TaBBX65-6D				1						1	2		2												4			1	1			2			1	1		1
TaBBX66-6D							1			2	5		1		1		1			1	4				10		1	1	1							1					1
TaBBX67-7A			1		1					1	1				1										2			3	3					1	1	1		2			1
TaBBX68-7A										2	6		1					1			4				10			1	1	2								1	1	2	1
TaBBX69-7A		1								1	2		1				1					1			2		1	2	2	1				1	2			2
TaBBX70-7A			1		1	2					2		1			1	1				1				2		2	1	1			1		1		1		2			3
TaBBX71-7A										1	3				1							1	1		4		1	1	1			1			1			4
TaBBX72-7A				1						1	3										4				5			2	2		1	2		1				1		2	3
TaBBX73-7A						1				2	5										1	1	1		7		2	1	1			1		2								1
TaBBX74-7A				1		2				1			1									3	1	1	1			2	2							2		2		1							1
TaBBX75-7A			1							2	10										2				13	1	2							1	1					1	3
TaBBX76-7A		1				1				1	6												1		7		1	2	2				1	2				1		1	2					5
TaBBX77-7B		1									1		2								2				1	1	1	1	1	1								2								1
TaBBX78-7B			1							1	1		1				1				1				2			3	3					1		1
TaBBX79-7B						1					4				2		2						1		2	1	1	2	2					1		2		1			1					1
TaBBX80-7B						1																	1		1		1	2	2	1		1			1	1		3
TaBBX81-7B		1								1	5		1				1				6				8			3	3	1		1		2						2	3
TaBBX82-7B										2	4											2			5		1	1	1				1			1		2									1
TaBBX83-7B				1		1					1				3				1		1	1	1					1	1						1			2		1	1
TaBBX84-7B										1	8						1				1				9		1	1	1					1	1					1	2
TaBBX85-7B		1		1						2	3						1				1		1		6			2	2				1	4		1	1	2		1	2							1
TaBBX86-7D		1	1		1					3	4					1	1		1		1		2	1	8			3	3			1		1				1		2	3					2
TaBBX87-7D									1												4		1		1		1	1	1			1		1	1					1	1
TaBBX88-7D			1							2	6											1			4		1	4	4	1				3	1		1	1		2	1
TaBBX89-7D						1				2	3				1		1				1		1		3		1	2	2					1	2	1		4		1	2
TaBBX90-7D						1				1							1		1			1			3		1	2	2	1		1			1	1	1	2					1
TaBBX91-7D										3	6										4		1		7			6	6					3						2	2
TaBBX92-7D										3	3											1	1		5		2						1	1		1						1
TaBBX93-7D			1	2		2				1	2		2						1					2	1			2	2								1	2		1							1
TaBBX94-7D			1							2	9						1				2				12							1								1	2				1
TaBBX95-7D										1	5												1		6							1	1	2		1	1	2		1	2					1
TaBBX96-Un											3		1		1		2				2		1		4		2	3	3						2					2
