# Supplementary material for: In silico analysis of the wheat BBX gene family and identification of candidate genes for seed dormancy and germination
Source: BMC Plant Biol. 2024 Apr 25;24:334. doi: 10.1186/s12870-024-04977-x (PMC11044412; doi:10.1186/s12870-024-04977-x)
Supplement: Supplementary file 5 — Supplementary Material 5 [file 12870_2024_4977_MOESM5_ESM.xlsx]

## Sheet: Sheet1
Table S10 miRNA analysis of TaBBXs
Subfamily	Name	miRNA	E-Value
I	TaBBX51-6B	tae-miR9780	3.5
	TaBBX76-7A	tae-miR397-5p	4
	TaBBX85-7B	tae-miR397-5p	3.5
III	TaBBX1-2A	tae-miR397-5p	4.5
	TaBBX24-5A	tae-miR9780	4
	TaBBX30-5B	tae-miR9780	4
	TaBBX36-5D	tae-miR9780	4
	TaBBX69-7A	tae-miR408	4.5
	TaBBX82-7B	tae-miR399	4.5
IV	TaBBX40-6A	tae-miR171b	3
	TaBBX49-6B	tae-miR171b	4
	TaBBX58-6D	tae-miR171b	4
	TaBBX67-7A	tae-miR9657a-3p	3.5
	TaBBX67-7A	tae-miR9661-5p	3.5
	TaBBX77-7B	tae-miR9657a-3p	3.5
	TaBBX87-7D	tae-miR9657a-3p	3.5
V	TaBBX35-5B	tae-miR9657a-3p	4
	TaBBX42-6A	tae-miR9780	3.5
	TaBBX60-6D	tae-miR9780	3.5
