# Supplementary material for: In silico analysis of the wheat BBX gene family and identification of candidate genes for seed dormancy and germination
Source: BMC Plant Biol. 2024 Apr 25;24:334. doi: 10.1186/s12870-024-04977-x (PMC11044412; doi:10.1186/s12870-024-04977-x)
Supplement: Supplementary file 6 — Supplementary Material 6 [file 12870_2024_4977_MOESM6_ESM.xlsx]

## Sheet: Sheet1
Table S3 Amino acid composition of TaBBXs
TaBBX1-2A		TaBBX2-2A		TaBBX3-2A		TaBBX4-2A		TaBBX5-2A		TaBBX6-2B		TaBBX7-2B		TaBBX8-2B		TaBBX9-2B		TaBBX10-2D
Ala (A)	0.139	Ala (A)	0.154	Ala (A)	0.19	Ala (A)	0.149	Ala (A)	0.12	Ala (A)	0.16	Ala (A)	0.156	Ala (A)	0.201	Ala (A)	0.129	Ala (A)	0.147
Arg (R)	0.063	Arg (R)	0.047	Arg (R)	0.079	Arg (R)	0.046	Arg (R)	0.066	Arg (R)	0.057	Arg (R)	0.043	Arg (R)	0.078	Arg (R)	0.064	Arg (R)	0.058
Asn (N)	0.026	Asn (N)	0.012	Asn (N)	0.019	Asn (N)	0.015	Asn (N)	0.016	Asn (N)	0.018	Asn (N)	0.012	Asn (N)	0.022	Asn (N)	0.011	Asn (N)	0.021
Asp (D)	0.047	Asp (D)	0.094	Asp (D)	0.082	Asp (D)	0.099	Asp (D)	0.05	Asp (D)	0.047	Asp (D)	0.093	Asp (D)	0.085	Asp (D)	0.053	Asp (D)	0.05
Cys (C)	0.042	Cys (C)	0.047	Cys (C)	0.032	Cys (C)	0.046	Cys (C)	0.05	Cys (C)	0.044	Cys (C)	0.047	Cys (C)	0.031	Cys (C)	0.049	Cys (C)	0.047
Gln (Q)	0.037	Gln (Q)	0.043	Gln (Q)	0.009	Gln (Q)	0.042	Gln (Q)	0.039	Gln (Q)	0.036	Gln (Q)	0.043	Gln (Q)	0.009	Gln (Q)	0.034	Gln (Q)	0.042
Glu (E)	0.065	Glu (E)	0.047	Glu (E)	0.07	Glu (E)	0.053	Glu (E)	0.07	Glu (E)	0.07	Glu (E)	0.051	Glu (E)	0.066	Glu (E)	0.064	Glu (E)	0.06
Gly (G)	0.094	Gly (G)	0.047	Gly (G)	0.073	Gly (G)	0.042	Gly (G)	0.078	Gly (G)	0.09	Gly (G)	0.047	Gly (G)	0.072	Gly (G)	0.08	Gly (G)	0.084
His (H)	0.026	His (H)	0.028	His (H)	0.038	His (H)	0.031	His (H)	0.027	His (H)	0.026	His (H)	0.027	His (H)	0.038	His (H)	0.027	His (H)	0.026
Ile (I)	0.024	Ile (I)	0.024	Ile (I)	0.016	Ile (I)	0.023	Ile (I)	0.016	Ile (I)	0.023	Ile (I)	0.031	Ile (I)	0.016	Ile (I)	0.019	Ile (I)	0.024
Leu (L)	0.063	Leu (L)	0.067	Leu (L)	0.047	Leu (L)	0.069	Leu (L)	0.078	Leu (L)	0.07	Leu (L)	0.062	Leu (L)	0.047	Leu (L)	0.072	Leu (L)	0.068
Lys (K)	0.029	Lys (K)	0.047	Lys (K)	0.038	Lys (K)	0.046	Lys (K)	0.035	Lys (K)	0.031	Lys (K)	0.051	Lys (K)	0.038	Lys (K)	0.034	Lys (K)	0.031
Met (M)	0.008	Met (M)	0.008	Met (M)	0.019	Met (M)	0.004	Met (M)	0.008	Met (M)	0.005	Met (M)	0.008	Met (M)	0.019	Met (M)	0.008	Met (M)	0.008
Phe (F)	0.018	Phe (F)	0.043	Phe (F)	0.035	Phe (F)	0.042	Phe (F)	0.016	Phe (F)	0.021	Phe (F)	0.043	Phe (F)	0.034	Phe (F)	0.019	Phe (F)	0.018
Pro (P)	0.073	Pro (P)	0.094	Pro (P)	0.047	Pro (P)	0.092	Pro (P)	0.066	Pro (P)	0.078	Pro (P)	0.097	Pro (P)	0.047	Pro (P)	0.064	Pro (P)	0.068
Ser (S)	0.089	Ser (S)	0.079	Ser (S)	0.066	Ser (S)	0.076	Ser (S)	0.14	Ser (S)	0.08	Ser (S)	0.078	Ser (S)	0.066	Ser (S)	0.136	Ser (S)	0.084
Thr (T)	0.031	Thr (T)	0.028	Thr (T)	0.028	Thr (T)	0.031	Thr (T)	0.023	Thr (T)	0.031	Thr (T)	0.027	Thr (T)	0.025	Thr (T)	0.038	Thr (T)	0.045
Trp (W)	0.013	Trp (W)	0.012	Trp (W)	0.009	Trp (W)	0.011	Trp (W)	0.019	Trp (W)	0.013	Trp (W)	0.012	Trp (W)	0.009	Trp (W)	0.019	Trp (W)	0.013
Tyr (Y)	0.021	Tyr (Y)	0.016	Tyr (Y)	0.025	Tyr (Y)	0.019	Tyr (Y)	0.016	Tyr (Y)	0.023	Tyr (Y)	0.016	Tyr (Y)	0.025	Tyr (Y)	0.015	Tyr (Y)	0.021
Val (V)	0.092	Val (V)	0.063	Val (V)	0.076	Val (V)	0.065	Val (V)	0.07	Val (V)	0.078	Val (V)	0.058	Val (V)	0.072	Val (V)	0.064	Val (V)	0.084
TaBBX11-2D		TaBBX12-2D		TaBBX13-2D		TaBBX14-3A		TaBBX15-3B		TaBBX16-3D		TaBBX17-4A		TaBBX18-4A		TaBBX19-4B		TaBBX20-4B
Ala (A)	0.163	Ala (A)	0.201	Ala (A)	0.13	Ala (A)	0.135	Ala (A)	0.115	Ala (A)	0.12	Ala (A)	0.097	Ala (A)	0.129	Ala (A)	0.134	Ala (A)	0.106
Arg (R)	0.043	Arg (R)	0.078	Arg (R)	0.065	Arg (R)	0.06	Arg (R)	0.063	Arg (R)	0.066	Arg (R)	0.073	Arg (R)	0.095	Arg (R)	0.095	Arg (R)	0.071
Asn (N)	0.012	Asn (N)	0.022	Asn (N)	0.011	Asn (N)	0.037	Asn (N)	0.037	Asn (N)	0.037	Asn (N)	0.034	Asn (N)	0.015	Asn (N)	0.012	Asn (N)	0.038
Asp (D)	0.097	Asp (D)	0.085	Asp (D)	0.05	Asp (D)	0.06	Asp (D)	0.063	Asp (D)	0.063	Asp (D)	0.075	Asp (D)	0.088	Asp (D)	0.088	Asp (D)	0.068
Cys (C)	0.047	Cys (C)	0.031	Cys (C)	0.05	Cys (C)	0.043	Cys (C)	0.043	Cys (C)	0.04	Cys (C)	0.039	Cys (C)	0.017	Cys (C)	0.017	Cys (C)	0.043
Gln (Q)	0.05	Gln (Q)	0.009	Gln (Q)	0.038	Gln (Q)	0.034	Gln (Q)	0.032	Gln (Q)	0.034	Gln (Q)	0.049	Gln (Q)	0.017	Gln (Q)	0.017	Gln (Q)	0.048
Glu (E)	0.047	Glu (E)	0.066	Glu (E)	0.069	Glu (E)	0.06	Glu (E)	0.06	Glu (E)	0.06	Glu (E)	0.066	Glu (E)	0.068	Glu (E)	0.066	Glu (E)	0.058
Gly (G)	0.05	Gly (G)	0.072	Gly (G)	0.092	Gly (G)	0.066	Gly (G)	0.066	Gly (G)	0.066	Gly (G)	0.073	Gly (G)	0.083	Gly (G)	0.083	Gly (G)	0.068
His (H)	0.027	His (H)	0.038	His (H)	0.027	His (H)	0.023	His (H)	0.029	His (H)	0.026	His (H)	0.032	His (H)	0.032	His (H)	0.032	His (H)	0.035
Ile (I)	0.031	Ile (I)	0.016	Ile (I)	0.023	Ile (I)	0.017	Ile (I)	0.017	Ile (I)	0.017	Ile (I)	0.024	Ile (I)	0.015	Ile (I)	0.015	Ile (I)	0.023
Leu (L)	0.066	Leu (L)	0.044	Leu (L)	0.076	Leu (L)	0.06	Leu (L)	0.063	Leu (L)	0.06	Leu (L)	0.063	Leu (L)	0.076	Leu (L)	0.075	Leu (L)	0.071
Lys (K)	0.047	Lys (K)	0.038	Lys (K)	0.034	Lys (K)	0.026	Lys (K)	0.023	Lys (K)	0.026	Lys (K)	0.036	Lys (K)	0.039	Lys (K)	0.041	Lys (K)	0.038
Met (M)	0.004	Met (M)	0.022	Met (M)	0.008	Met (M)	0.014	Met (M)	0.014	Met (M)	0.014	Met (M)	0.029	Met (M)	0.027	Met (M)	0.027	Met (M)	0.025
Phe (F)	0.043	Phe (F)	0.034	Phe (F)	0.019	Phe (F)	0.049	Phe (F)	0.049	Phe (F)	0.049	Phe (F)	0.032	Phe (F)	0.039	Phe (F)	0.039	Phe (F)	0.035
Pro (P)	0.085	Pro (P)	0.05	Pro (P)	0.065	Pro (P)	0.103	Pro (P)	0.115	Pro (P)	0.109	Pro (P)	0.07	Pro (P)	0.078	Pro (P)	0.078	Pro (P)	0.058
Ser (S)	0.078	Ser (S)	0.063	Ser (S)	0.126	Ser (S)	0.1	Ser (S)	0.097	Ser (S)	0.097	Ser (S)	0.08	Ser (S)	0.076	Ser (S)	0.073	Ser (S)	0.086
Thr (T)	0.023	Thr (T)	0.025	Thr (T)	0.027	Thr (T)	0.029	Thr (T)	0.034	Thr (T)	0.032	Thr (T)	0.049	Thr (T)	0.02	Thr (T)	0.022	Thr (T)	0.045
Trp (W)	0.012	Trp (W)	0.009	Trp (W)	0.019	Trp (W)	0.014	Trp (W)	0.014	Trp (W)	0.014	Trp (W)	0.012	Trp (W)	0.012	Trp (W)	0.012	Trp (W)	0.013
Tyr (Y)	0.016	Tyr (Y)	0.025	Tyr (Y)	0.015	Tyr (Y)	0.009	Tyr (Y)	0.009	Tyr (Y)	0.009	Tyr (Y)	0.017	Tyr (Y)	0.02	Tyr (Y)	0.019	Tyr (Y)	0.02
Val (V)	0.062	Val (V)	0.072	Val (V)	0.057	Val (V)	0.06	Val (V)	0.057	Val (V)	0.06	Val (V)	0.051	Val (V)	0.056	Val (V)	0.056	Val (V)	0.053
TaBBX21-4D		TaBBX22-4D		TaBBX23-4D		TaBBX24-5A		TaBBX25-5A		TaBBX26-5A		TaBBX27-5A		TaBBX28-5A		TaBBX29-5A		TaBBX30-5B
Ala (A)	0.132	Ala (A)	0.106	Ala (A)	0.203	Ala (A)	0.123	Ala (A)	0.081	Ala (A)	0.179	Ala (A)	0.144	Ala (A)	0.214	Ala (A)	0.2	Ala (A)	0.123
Arg (R)	0.095	Arg (R)	0.071	Arg (R)	0.107	Arg (R)	0.095	Arg (R)	0.057	Arg (R)	0.05	Arg (R)	0.048	Arg (R)	0.103	Arg (R)	0.14	Arg (R)	0.098
Asn (N)	0.012	Asn (N)	0.035	Asn (N)	0.011	Asn (N)	0.015	Asn (N)	0.076	Asn (N)	0.022	Asn (N)	0.014	Asn (N)	0.009	Asn (N)	0.01	Asn (N)	0.018
Asp (D)	0.09	Asp (D)	0.068	Asp (D)	0.037	Asp (D)	0.064	Asp (D)	0.095	Asp (D)	0.073	Asp (D)	0.075	Asp (D)	0.034	Asp (D)	0.03	Asp (D)	0.071
Cys (C)	0.017	Cys (C)	0.043	Cys (C)	0.064	Cys (C)	0.021	Cys (C)	0.062	Cys (C)	0.067	Cys (C)	0.096	Cys (C)	0.047	Cys (C)	0.045	Cys (C)	0.022
Gln (Q)	0.017	Gln (Q)	0.045	Gln (Q)	0.032	Gln (Q)	0.031	Gln (Q)	0.038	Gln (Q)	0.034	Gln (Q)	0.048	Gln (Q)	0.009	Gln (Q)	0.015	Gln (Q)	0.031
Glu (E)	0.066	Glu (E)	0.06	Glu (E)	0.032	Glu (E)	0.08	Glu (E)	0.043	Glu (E)	0.045	Glu (E)	0.041	Glu (E)	0.051	Glu (E)	0.065	Glu (E)	0.071
Gly (G)	0.083	Gly (G)	0.068	Gly (G)	0.043	Gly (G)	0.089	Gly (G)	0.071	Gly (G)	0.039	Gly (G)	0.075	Gly (G)	0.073	Gly (G)	0.08	Gly (G)	0.089
His (H)	0.032	His (H)	0.043	His (H)	0.037	His (H)	0.028	His (H)	0.062	His (H)	0.056	His (H)	0.034	His (H)	0.047	His (H)	0.03	His (H)	0.025
Ile (I)	0.015	Ile (I)	0.02	Ile (I)	0.011	Ile (I)	0.012	Ile (I)	0.019	Ile (I)	0.034	Ile (I)	0.027	Ile (I)	0.009	Ile (I)	0.005	Ile (I)	0.012
Leu (L)	0.076	Leu (L)	0.065	Leu (L)	0.128	Leu (L)	0.055	Leu (L)	0.052	Leu (L)	0.106	Leu (L)	0.11	Leu (L)	0.068	Leu (L)	0.07	Leu (L)	0.055
Lys (K)	0.039	Lys (K)	0.038	Lys (K)	0.027	Lys (K)	0.028	Lys (K)	0.038	Lys (K)	0.011			Lys (K)	0.021	Lys (K)	0.025	Lys (K)	0.028
Met (M)	0.029	Met (M)	0.025	Met (M)	0.021	Met (M)	0.034	Met (M)	0.043	Met (M)	0.022	Met (M)	0.007	Met (M)	0.026	Met (M)	0.02	Met (M)	0.034
Phe (F)	0.039	Phe (F)	0.035	Phe (F)	0.021	Phe (F)	0.04	Phe (F)	0.024	Phe (F)	0.028	Phe (F)	0.027	Phe (F)	0.013	Phe (F)	0.02	Phe (F)	0.04
Pro (P)	0.078	Pro (P)	0.063	Pro (P)	0.048	Pro (P)	0.049	Pro (P)	0.043	Pro (P)	0.073	Pro (P)	0.048	Pro (P)	0.06	Pro (P)	0.05	Pro (P)	0.049
Ser (S)	0.073	Ser (S)	0.088	Ser (S)	0.037	Ser (S)	0.113	Ser (S)	0.076	Ser (S)	0.061	Ser (S)	0.062	Ser (S)	0.064	Ser (S)	0.045	Ser (S)	0.108
Thr (T)	0.02	Thr (T)	0.045	Thr (T)	0.037	Thr (T)	0.028	Thr (T)	0.028	Thr (T)	0.017	Thr (T)	0.048	Thr (T)	0.064	Thr (T)	0.06	Thr (T)	0.028
Trp (W)	0.012	Trp (W)	0.01	Trp (W)	0.011	Trp (W)	0.006			Trp (W)	0.017	Trp (W)	0.014	Trp (W)	0.013	Trp (W)	0.02	Trp (W)	0.006
Tyr (Y)	0.02	Tyr (Y)	0.015			Tyr (Y)	0.034	Tyr (Y)	0.019	Tyr (Y)	0.011	Tyr (Y)	0.014					Tyr (Y)	0.034
Val (V)	0.056	Val (V)	0.055	Val (V)	0.091	Val (V)	0.055	Val (V)	0.076	Val (V)	0.056	Val (V)	0.068	Val (V)	0.077	Val (V)	0.07	Val (V)	0.058
TaBBX31-5B		TaBBX32-5B		TaBBX33-5B		TaBBX34-5B		TaBBX35-5B		TaBBX36-5D		TaBBX37-5D		TaBBX38-5D		TaBBX39-5D		TaBBX40-6A
Ala (A)	0.085	Ala (A)	0.161	Ala (A)	0.109	Ala (A)	0.211	Ala (A)	0.221	Ala (A)	0.126	Ala (A)	0.085	Ala (A)	0.114	Ala (A)	0.209	Ala (A)	0.117
Arg (R)	0.057	Arg (R)	0.058	Arg (R)	0.057	Arg (R)	0.108	Arg (R)	0.123	Arg (R)	0.098	Arg (R)	0.057	Arg (R)	0.053	Arg (R)	0.121	Arg (R)	0.047
Asn (N)	0.076	Asn (N)	0.013	Asn (N)	0.038	Asn (N)	0.013	Asn (N)	0.005	Asn (N)	0.018	Asn (N)	0.076	Asn (N)	0.036	Asn (N)	0.004	Asn (N)	0.037
Asp (D)	0.095	Asp (D)	0.071	Asp (D)	0.071	Asp (D)	0.043	Asp (D)	0.039	Asp (D)	0.065	Asp (D)	0.1	Asp (D)	0.064	Asp (D)	0.046	Asp (D)	0.084
Cys (C)	0.062	Cys (C)	0.077	Cys (C)	0.057	Cys (C)	0.047	Cys (C)	0.044	Cys (C)	0.022	Cys (C)	0.062	Cys (C)	0.058	Cys (C)	0.046	Cys (C)	0.056
Gln (Q)	0.038	Gln (Q)	0.052	Gln (Q)	0.065	Gln (Q)	0.004	Gln (Q)	0.015	Gln (Q)	0.031	Gln (Q)	0.038	Gln (Q)	0.064	Gln (Q)	0.008	Gln (Q)	0.047
Glu (E)	0.038	Glu (E)	0.045	Glu (E)	0.035	Glu (E)	0.052	Glu (E)	0.059	Glu (E)	0.077	Glu (E)	0.033	Glu (E)	0.036	Glu (E)	0.059	Glu (E)	0.042
Gly (G)	0.071	Gly (G)	0.045	Gly (G)	0.057	Gly (G)	0.078	Gly (G)	0.083	Gly (G)	0.089	Gly (G)	0.071	Gly (G)	0.058	Gly (G)	0.067	Gly (G)	0.121
His (H)	0.062	His (H)	0.045	His (H)	0.043	His (H)	0.039	His (H)	0.039	His (H)	0.025	His (H)	0.062	His (H)	0.044	His (H)	0.033	His (H)	0.037
Ile (I)	0.019	Ile (I)	0.039	Ile (I)	0.024	Ile (I)	0.009			Ile (I)	0.012	Ile (I)	0.024	Ile (I)	0.022	Ile (I)	0.008	Ile (I)	0.042
Leu (L)	0.052	Leu (L)	0.11	Leu (L)	0.082	Leu (L)	0.082	Leu (L)	0.078	Leu (L)	0.055	Leu (L)	0.052	Leu (L)	0.089	Leu (L)	0.079	Leu (L)	0.051
Lys (K)	0.038			Lys (K)	0.033	Lys (K)	0.017	Lys (K)	0.025	Lys (K)	0.028	Lys (K)	0.038	Lys (K)	0.033	Lys (K)	0.013	Lys (K)	0.014
Met (M)	0.043	Met (M)	0.019	Met (M)	0.014	Met (M)	0.017	Met (M)	0.029	Met (M)	0.037	Met (M)	0.043	Met (M)	0.014	Met (M)	0.029	Met (M)	0.019
Phe (F)	0.024	Phe (F)	0.026	Phe (F)	0.024	Phe (F)	0.013	Phe (F)	0.015	Phe (F)	0.04	Phe (F)	0.024	Phe (F)	0.022	Phe (F)	0.008	Phe (F)	0.028
Pro (P)	0.043	Pro (P)	0.065	Pro (P)	0.071	Pro (P)	0.043	Pro (P)	0.064	Pro (P)	0.052	Pro (P)	0.047	Pro (P)	0.069	Pro (P)	0.042	Pro (P)	0.042
Ser (S)	0.076	Ser (S)	0.058	Ser (S)	0.095	Ser (S)	0.052	Ser (S)	0.029	Ser (S)	0.105	Ser (S)	0.076	Ser (S)	0.089	Ser (S)	0.063	Ser (S)	0.103
Thr (T)	0.028	Thr (T)	0.032	Thr (T)	0.06	Thr (T)	0.069	Thr (T)	0.039	Thr (T)	0.028	Thr (T)	0.024	Thr (T)	0.067	Thr (T)	0.054	Thr (T)	0.042
		Trp (W)	0.013	Trp (W)	0.005	Trp (W)	0.013	Trp (W)	0.02	Trp (W)	0.006			Trp (W)	0.006	Trp (W)	0.021	Trp (W)	0.009
Tyr (Y)	0.019	Tyr (Y)	0.019	Tyr (Y)	0.014					Tyr (Y)	0.034	Tyr (Y)	0.019	Tyr (Y)	0.017			Tyr (Y)	0.009
Val (V)	0.076	Val (V)	0.052	Val (V)	0.046	Val (V)	0.091	Val (V)	0.074	Val (V)	0.052	Val (V)	0.071	Val (V)	0.044	Val (V)	0.088	Val (V)	0.051
TaBBX41-6A		TaBBX42-6A		TaBBX43-6A		TaBBX44-6A		TaBBX45-6A		TaBBX46-6A		TaBBX47-6A		TaBBX48-6A		TaBBX49-6B		TaBBX50-6B
Ala (A)	0.135	Ala (A)	0.256	Ala (A)	0.156	Ala (A)	0.171	Ala (A)	0.144	Ala (A)	0.096	Ala (A)	0.122	Ala (A)	0.11	Ala (A)	0.117	Ala (A)	0.152
Arg (R)	0.071	Arg (R)	0.119	Arg (R)	0.051	Arg (R)	0.072	Arg (R)	0.059	Arg (R)	0.068	Arg (R)	0.076	Arg (R)	0.106	Arg (R)	0.047	Arg (R)	0.075
Asn (N)	0.019	Asn (N)	0.005	Asn (N)	0.008	Asn (N)	0.012	Asn (N)	0.017	Asn (N)	0.04	Asn (N)	0.057	Asn (N)	0.014	Asn (N)	0.033	Asn (N)	0.021
Asp (D)	0.06	Asp (D)	0.027	Asp (D)	0.094	Asp (D)	0.081	Asp (D)	0.064	Asp (D)	0.062	Asp (D)	0.051	Asp (D)	0.08	Asp (D)	0.075	Asp (D)	0.08
Cys (C)	0.036	Cys (C)	0.05	Cys (C)	0.051	Cys (C)	0.031	Cys (C)	0.055	Cys (C)	0.056	Cys (C)	0.043	Cys (C)	0.023	Cys (C)	0.056	Cys (C)	0.035
Gln (Q)	0.022			Gln (Q)	0.047	Gln (Q)	0.019	Gln (Q)	0.025	Gln (Q)	0.043	Gln (Q)	0.043	Gln (Q)	0.021	Gln (Q)	0.047	Gln (Q)	0.016
Glu (E)	0.06	Glu (E)	0.055	Glu (E)	0.059	Glu (E)	0.056	Glu (E)	0.055	Glu (E)	0.053	Glu (E)	0.073	Glu (E)	0.075	Glu (E)	0.047	Glu (E)	0.051
Gly (G)	0.118	Gly (G)	0.096	Gly (G)	0.051	Gly (G)	0.087	Gly (G)	0.068	Gly (G)	0.056	Gly (G)	0.038	Gly (G)	0.096	Gly (G)	0.126	Gly (G)	0.115
His (H)	0.022	His (H)	0.027	His (H)	0.043	His (H)	0.022	His (H)	0.042	His (H)	0.022	His (H)	0.03	His (H)	0.023	His (H)	0.042	His (H)	0.019
Ile (I)	0.019	Ile (I)	0.005	Ile (I)	0.031	Ile (I)	0.016	Ile (I)	0.013	Ile (I)	0.028	Ile (I)	0.043	Ile (I)	0.007	Ile (I)	0.047	Ile (I)	0.019
Leu (L)	0.049	Leu (L)	0.068	Leu (L)	0.07	Leu (L)	0.065	Leu (L)	0.059	Leu (L)	0.08	Leu (L)	0.041	Leu (L)	0.08	Leu (L)	0.051	Leu (L)	0.051
Lys (K)	0.03	Lys (K)	0.014	Lys (K)	0.047	Lys (K)	0.034	Lys (K)	0.03	Lys (K)	0.043	Lys (K)	0.03	Lys (K)	0.047	Lys (K)	0.014	Lys (K)	0.029
Met (M)	0.014	Met (M)	0.018	Met (M)	0.012	Met (M)	0.016	Met (M)	0.021	Met (M)	0.034	Met (M)	0.027	Met (M)	0.014	Met (M)	0.019	Met (M)	0.013
Phe (F)	0.036	Phe (F)	0.009	Phe (F)	0.047	Phe (F)	0.028	Phe (F)	0.034	Phe (F)	0.019	Phe (F)	0.024	Phe (F)	0.028	Phe (F)	0.028	Phe (F)	0.035
Pro (P)	0.063	Pro (P)	0.027	Pro (P)	0.074	Pro (P)	0.075	Pro (P)	0.068	Pro (P)	0.059	Pro (P)	0.057	Pro (P)	0.068	Pro (P)	0.042	Pro (P)	0.059
Ser (S)	0.085	Ser (S)	0.105	Ser (S)	0.051	Ser (S)	0.084	Ser (S)	0.123	Ser (S)	0.139	Ser (S)	0.087	Ser (S)	0.075	Ser (S)	0.098	Ser (S)	0.08
Thr (T)	0.038	Thr (T)	0.023	Thr (T)	0.023	Thr (T)	0.037	Thr (T)	0.034	Thr (T)	0.034	Thr (T)	0.046	Thr (T)	0.04	Thr (T)	0.047	Thr (T)	0.035
Trp (W)	0.005	Trp (W)	0.018	Trp (W)	0.008	Trp (W)	0.009	Trp (W)	0.017	Trp (W)	0.009	Trp (W)	0.008	Trp (W)	0.016	Trp (W)	0.009	Trp (W)	0.005
Tyr (Y)	0.027			Tyr (Y)	0.016	Tyr (Y)	0.025	Tyr (Y)	0.017	Tyr (Y)	0.022	Tyr (Y)	0.041	Tyr (Y)	0.014	Tyr (Y)	0.009	Tyr (Y)	0.027
Val (V)	0.088	Val (V)	0.078	Val (V)	0.062	Val (V)	0.059	Val (V)	0.055	Val (V)	0.037	Val (V)	0.062	Val (V)	0.061	Val (V)	0.047	Val (V)	0.083
TaBBX51-6B		TaBBX52-6B		TaBBX53-6B		TaBBX54-6B		TaBBX55-6B		TaBBX56-6B		TaBBX57-6B		TaBBX58-6D		TaBBX59-6D		TaBBX60-6D
Ala (A)	0.258	Ala (A)	0.154	Ala (A)	0.171	Ala (A)	0.164	Ala (A)	0.097	Ala (A)	0.122	Ala (A)	0.121	Ala (A)	0.117	Ala (A)	0.135	Ala (A)	0.256
Arg (R)	0.12	Arg (R)	0.046	Arg (R)	0.078	Arg (R)	0.059	Arg (R)	0.056	Arg (R)	0.068	Arg (R)	0.1	Arg (R)	0.042	Arg (R)	0.074	Arg (R)	0.119
Asn (N)	0.005	Asn (N)	0.008	Asn (N)	0.016	Asn (N)	0.021	Asn (N)	0.049	Asn (N)	0.054	Asn (N)	0.016	Asn (N)	0.028	Asn (N)	0.019	Asn (N)	0.005
Asp (D)	0.023	Asp (D)	0.096	Asp (D)	0.081	Asp (D)	0.059	Asp (D)	0.077	Asp (D)	0.054	Asp (D)	0.082	Asp (D)	0.079	Asp (D)	0.069	Asp (D)	0.027
Cys (C)	0.051	Cys (C)	0.05	Cys (C)	0.031	Cys (C)	0.055	Cys (C)	0.051	Cys (C)	0.043	Cys (C)	0.021	Cys (C)	0.056	Cys (C)	0.036	Cys (C)	0.05
		Gln (Q)	0.05	Gln (Q)	0.019	Gln (Q)	0.017	Gln (Q)	0.036	Gln (Q)	0.046	Gln (Q)	0.019	Gln (Q)	0.047	Gln (Q)	0.016
Glu (E)	0.051	Glu (E)	0.054	Glu (E)	0.056	Glu (E)	0.055	Glu (E)	0.059	Glu (E)	0.076	Glu (E)	0.07	Glu (E)	0.042	Glu (E)	0.055	Glu (E)	0.046
Gly (G)	0.092	Gly (G)	0.058	Gly (G)	0.081	Gly (G)	0.067	Gly (G)	0.064	Gly (G)	0.035	Gly (G)	0.091	Gly (G)	0.126	Gly (G)	0.115	Gly (G)	0.1
His (H)	0.028	His (H)	0.038	His (H)	0.022	His (H)	0.042	His (H)	0.023	His (H)	0.032	His (H)	0.023	His (H)	0.051	His (H)	0.022	His (H)	0.027
Ile (I)	0.005	Ile (I)	0.031	Ile (I)	0.016	Ile (I)	0.013	Ile (I)	0.036	Ile (I)	0.035	Ile (I)	0.007	Ile (I)	0.042	Ile (I)	0.022	Ile (I)	0.005
Leu (L)	0.069	Leu (L)	0.077	Leu (L)	0.065	Leu (L)	0.063	Leu (L)	0.077	Leu (L)	0.046	Leu (L)	0.079	Leu (L)	0.051	Leu (L)	0.049	Leu (L)	0.068
Lys (K)	0.014	Lys (K)	0.046	Lys (K)	0.031	Lys (K)	0.034	Lys (K)	0.036	Lys (K)	0.032	Lys (K)	0.044	Lys (K)	0.014	Lys (K)	0.03	Lys (K)	0.014
Met (M)	0.018	Met (M)	0.012	Met (M)	0.019	Met (M)	0.017	Met (M)	0.031	Met (M)	0.03	Met (M)	0.019	Met (M)	0.019	Met (M)	0.014	Met (M)	0.018
Phe (F)	0.009	Phe (F)	0.046	Phe (F)	0.031	Phe (F)	0.034	Phe (F)	0.031	Phe (F)	0.027	Phe (F)	0.028	Phe (F)	0.028	Phe (F)	0.036	Phe (F)	0.009
Pro (P)	0.028	Pro (P)	0.081	Pro (P)	0.072	Pro (P)	0.067	Pro (P)	0.056	Pro (P)	0.054	Pro (P)	0.07	Pro (P)	0.042	Pro (P)	0.069	Pro (P)	0.027
Ser (S)	0.106	Ser (S)	0.054	Ser (S)	0.084	Ser (S)	0.113	Ser (S)	0.108	Ser (S)	0.086	Ser (S)	0.072	Ser (S)	0.103	Ser (S)	0.085	Ser (S)	0.105
Thr (T)	0.023	Thr (T)	0.023	Thr (T)	0.031	Thr (T)	0.038	Thr (T)	0.044	Thr (T)	0.049	Thr (T)	0.042	Thr (T)	0.047	Thr (T)	0.036	Thr (T)	0.023
Trp (W)	0.018	Trp (W)	0.008	Trp (W)	0.009	Trp (W)	0.017	Trp (W)	0.008	Trp (W)	0.008	Trp (W)	0.019	Trp (W)	0.009	Trp (W)	0.005	Trp (W)	0.018
		Tyr (Y)	0.015	Tyr (Y)	0.025	Tyr (Y)	0.017	Tyr (Y)	0.028	Tyr (Y)	0.038	Tyr (Y)	0.014	Tyr (Y)	0.005	Tyr (Y)	0.027
Val (V)	0.083	Val (V)	0.054	Val (V)	0.062	Val (V)	0.05	Val (V)	0.033	Val (V)	0.065	Val (V)	0.061	Val (V)	0.051	Val (V)	0.085	Val (V)	0.082
TaBBX61-6D		TaBBX62-6D		TaBBX63-6D		TaBBX64-6D		TaBBX65-6D		TaBBX66-6D		TaBBX67-7A		TaBBX68-7A		TaBBX69-7A		TaBBX70-7A
Ala (A)	0.158	Ala (A)	0.174	Ala (A)	0.151	Ala (A)	0.087	Ala (A)	0.119	Ala (A)	0.122	Ala (A)	0.109	Ala (A)	0.248	Ala (A)	0.169	Ala (A)	0.113
Arg (R)	0.05	Arg (R)	0.076	Arg (R)	0.059	Arg (R)	0.056	Arg (R)	0.068	Arg (R)	0.099	Arg (R)	0.042	Arg (R)	0.13	Arg (R)	0.064	Arg (R)	0.095
Asn (N)	0.012	Asn (N)	0.013	Asn (N)	0.021	Asn (N)	0.046	Asn (N)	0.054	Asn (N)	0.014	Asn (N)	0.056	Asn (N)	0.012	Asn (N)	0.024	Asn (N)	0.021
Asp (D)	0.092	Asp (D)	0.082	Asp (D)	0.063	Asp (D)	0.084	Asp (D)	0.054	Asp (D)	0.081	Asp (D)	0.067	Asp (D)	0.025	Asp (D)	0.056	Asp (D)	0.076
Cys (C)	0.05	Cys (C)	0.032	Cys (C)	0.055	Cys (C)	0.051	Cys (C)	0.043	Cys (C)	0.021	Cys (C)	0.036	Cys (C)	0.05	Cys (C)	0.02	Cys (C)	0.032
Gln (Q)	0.046	Gln (Q)	0.016	Gln (Q)	0.025	Gln (Q)	0.043	Gln (Q)	0.041	Gln (Q)	0.021	Gln (Q)	0.039	Gln (Q)	0.012	Gln (Q)	0.016	Gln (Q)	0.019
Glu (E)	0.058	Glu (E)	0.06	Glu (E)	0.055	Glu (E)	0.061	Glu (E)	0.076	Glu (E)	0.074	Glu (E)	0.047	Glu (E)	0.081	Glu (E)	0.036	Glu (E)	0.081
Gly (G)	0.054	Gly (G)	0.082	Gly (G)	0.067	Gly (G)	0.056	Gly (G)	0.035	Gly (G)	0.097	Gly (G)	0.081	Gly (G)	0.062	Gly (G)	0.108	Gly (G)	0.09
His (H)	0.042	His (H)	0.022	His (H)	0.042	His (H)	0.023	His (H)	0.033	His (H)	0.023	His (H)	0.025	His (H)	0.043	His (H)	0.016	His (H)	0.012
Ile (I)	0.031	Ile (I)	0.016	Ile (I)	0.013	Ile (I)	0.028	Ile (I)	0.041	Ile (I)	0.007	Ile (I)	0.017	Ile (I)	0.012	Ile (I)	0.008	Ile (I)	0.019
Leu (L)	0.073	Leu (L)	0.06	Leu (L)	0.063	Leu (L)	0.077	Leu (L)	0.043	Leu (L)	0.078	Leu (L)	0.092	Leu (L)	0.075	Leu (L)	0.052	Leu (L)	0.076
Lys (K)	0.046	Lys (K)	0.032	Lys (K)	0.029	Lys (K)	0.036	Lys (K)	0.03	Lys (K)	0.044	Lys (K)	0.036	Lys (K)	0.006	Lys (K)	0.032	Lys (K)	0.039
Met (M)	0.012	Met (M)	0.013	Met (M)	0.017	Met (M)	0.033	Met (M)	0.03	Met (M)	0.021	Met (M)	0.014	Met (M)	0.025	Met (M)	0.012	Met (M)	0.032
Phe (F)	0.046	Phe (F)	0.032	Phe (F)	0.034	Phe (F)	0.033	Phe (F)	0.024	Phe (F)	0.028	Phe (F)	0.042	Phe (F)	0.006	Phe (F)	0.036	Phe (F)	0.028
Pro (P)	0.081	Pro (P)	0.079	Pro (P)	0.067	Pro (P)	0.056	Pro (P)	0.057	Pro (P)	0.069	Pro (P)	0.084	Pro (P)	0.031	Pro (P)	0.072	Pro (P)	0.079
Ser (S)	0.042	Ser (S)	0.079	Ser (S)	0.118	Ser (S)	0.107	Ser (S)	0.092	Ser (S)	0.076	Ser (S)	0.092	Ser (S)	0.025	Ser (S)	0.124	Ser (S)	0.06
Thr (T)	0.023	Thr (T)	0.038	Thr (T)	0.038	Thr (T)	0.043	Thr (T)	0.046	Thr (T)	0.035	Thr (T)	0.039	Thr (T)	0.025	Thr (T)	0.028	Thr (T)	0.035
Trp (W)	0.008	Trp (W)	0.009	Trp (W)	0.017	Trp (W)	0.008	Trp (W)	0.008	Trp (W)	0.016	Trp (W)	0.011	Trp (W)	0.025	Trp (W)	0.02	Trp (W)	0.014
Tyr (Y)	0.019	Tyr (Y)	0.025	Tyr (Y)	0.017	Tyr (Y)	0.023	Tyr (Y)	0.041	Tyr (Y)	0.014	Tyr (Y)	0.019			Tyr (Y)	0.02	Tyr (Y)	0.019
Val (V)	0.058	Val (V)	0.063	Val (V)	0.05	Val (V)	0.048	Val (V)	0.065	Val (V)	0.062	Val (V)	0.053	Val (V)	0.106	Val (V)	0.084	Val (V)	0.06
TaBBX71-7A		TaBBX72-7A		TaBBX73-7A		TaBBX74-7A		TaBBX75-7A		TaBBX76-7A		TaBBX77-7B		TaBBX78-7B		TaBBX79-7B		TaBBX80-7B
Ala (A)	0.132	Ala (A)	0.088	Ala (A)	0.131	Ala (A)	0.163	Ala (A)	0.237	Ala (A)	0.156	Ala (A)	0.112	Ala (A)	0.181	Ala (A)	0.116	Ala (A)	0.131
Arg (R)	0.052	Arg (R)	0.056	Arg (R)	0.078	Arg (R)	0.057	Arg (R)	0.114	Arg (R)	0.073	Arg (R)	0.044	Arg (R)	0.062	Arg (R)	0.093	Arg (R)	0.057
Asn (N)	0.034	Asn (N)	0.051	Asn (N)	0.033	Asn (N)	0.018	Asn (N)	0.005	Asn (N)	0.013	Asn (N)	0.059	Asn (N)	0.025	Asn (N)	0.023	Asn (N)	0.034
Asp (D)	0.042	Asp (D)	0.086	Asp (D)	0.063	Asp (D)	0.085	Asp (D)	0.033	Asp (D)	0.067	Asp (D)	0.065	Asp (D)	0.062	Asp (D)	0.076	Asp (D)	0.039
Cys (C)	0.026	Cys (C)	0.04	Cys (C)	0.039	Cys (C)	0.049	Cys (C)	0.047	Cys (C)	0.038	Cys (C)	0.038	Cys (C)	0.021	Cys (C)	0.03	Cys (C)	0.026
Gln (Q)	0.055	Gln (Q)	0.03	Gln (Q)	0.022	Gln (Q)	0.014	Gln (Q)	0.005	Gln (Q)	0.019	Gln (Q)	0.041	Gln (Q)	0.016	Gln (Q)	0.016	Gln (Q)	0.055
Glu (E)	0.07	Glu (E)	0.066	Glu (E)	0.063	Glu (E)	0.067	Glu (E)	0.071	Glu (E)	0.056	Glu (E)	0.053	Glu (E)	0.041	Glu (E)	0.081	Glu (E)	0.073
Gly (G)	0.042	Gly (G)	0.056	Gly (G)	0.1	Gly (G)	0.067	Gly (G)	0.071	Gly (G)	0.089	Gly (G)	0.08	Gly (G)	0.095	Gly (G)	0.088	Gly (G)	0.044
His (H)	0.036	His (H)	0.02	His (H)	0.024	His (H)	0.039	His (H)	0.028	His (H)	0.032	His (H)	0.021	His (H)	0.012	His (H)	0.014	His (H)	0.034
Ile (I)	0.026	Ile (I)	0.04	Ile (I)	0.024	Ile (I)	0.021	Ile (I)	0.005	Ile (I)	0.019	Ile (I)	0.018	Ile (I)	0.008	Ile (I)	0.019	Ile (I)	0.023
Leu (L)	0.052	Leu (L)	0.066	Leu (L)	0.063	Leu (L)	0.078	Leu (L)	0.066	Leu (L)	0.04	Leu (L)	0.086	Leu (L)	0.058	Leu (L)	0.079	Leu (L)	0.06
Lys (K)	0.042	Lys (K)	0.051	Lys (K)	0.037	Lys (K)	0.039	Lys (K)	0.024	Lys (K)	0.032	Lys (K)	0.03	Lys (K)	0.033	Lys (K)	0.039	Lys (K)	0.042
Met (M)	0.021	Met (M)	0.03	Met (M)	0.024	Met (M)	0.007	Met (M)	0.028	Met (M)	0.024	Met (M)	0.015	Met (M)	0.012	Met (M)	0.03	Met (M)	0.021
Phe (F)	0.026	Phe (F)	0.025	Phe (F)	0.024	Phe (F)	0.035	Phe (F)	0.009	Phe (F)	0.03	Phe (F)	0.044	Phe (F)	0.037	Phe (F)	0.028	Phe (F)	0.023
Pro (P)	0.042	Pro (P)	0.048	Pro (P)	0.073	Pro (P)	0.081	Pro (P)	0.057	Pro (P)	0.07	Pro (P)	0.08	Pro (P)	0.062	Pro (P)	0.076	Pro (P)	0.039
Ser (S)	0.13	Ser (S)	0.124	Ser (S)	0.088	Ser (S)	0.074	Ser (S)	0.062	Ser (S)	0.062	Ser (S)	0.089	Ser (S)	0.128	Ser (S)	0.058	Ser (S)	0.123
Thr (T)	0.036	Thr (T)	0.035	Thr (T)	0.039	Thr (T)	0.018	Thr (T)	0.047	Thr (T)	0.035	Thr (T)	0.036	Thr (T)	0.025	Thr (T)	0.039	Thr (T)	0.037
Trp (W)	0.008	Trp (W)	0.008	Trp (W)	0.008	Trp (W)	0.014	Trp (W)	0.009	Trp (W)	0.008	Trp (W)	0.012	Trp (W)	0.021	Trp (W)	0.014	Trp (W)	0.008
Tyr (Y)	0.052	Tyr (Y)	0.038	Tyr (Y)	0.022	Tyr (Y)	0.007			Tyr (Y)	0.038	Tyr (Y)	0.021	Tyr (Y)	0.021	Tyr (Y)	0.021	Tyr (Y)	0.052
Val (V)	0.078	Val (V)	0.043	Val (V)	0.043	Val (V)	0.067	Val (V)	0.081	Val (V)	0.099	Val (V)	0.056	Val (V)	0.082	Val (V)	0.06	Val (V)	0.078
TaBBX81-7B		TaBBX82-7B		TaBBX83-7B		TaBBX84-7B		TaBBX85-7B		TaBBX86-7D		TaBBX87-7D		TaBBX88-7D		TaBBX89-7D		TaBBX90-7D
Ala (A)	0.092	Ala (A)	0.129	Ala (A)	0.158	Ala (A)	0.263	Ala (A)	0.159	Ala (A)	0.106	Ala (A)	0.113	Ala (A)	0.184	Ala (A)	0.116	Ala (A)	0.132
Arg (R)	0.033	Arg (R)	0.078	Arg (R)	0.061	Arg (R)	0.117	Arg (R)	0.073	Arg (R)	0.049	Arg (R)	0.041	Arg (R)	0.06	Arg (R)	0.095	Arg (R)	0.056
Asn (N)	0.059	Asn (N)	0.033	Asn (N)	0.019	Asn (N)	0.005	Asn (N)	0.013	Asn (N)	0.038	Asn (N)	0.055	Asn (N)	0.036	Asn (N)	0.021	Asn (N)	0.03
Asp (D)	0.083	Asp (D)	0.064	Asp (D)	0.077	Asp (D)	0.028	Asp (D)	0.065	Asp (D)	0.054	Asp (D)	0.069	Asp (D)	0.056	Asp (D)	0.076	Asp (D)	0.04
Cys (C)	0.047	Cys (C)	0.039	Cys (C)	0.045	Cys (C)	0.047	Cys (C)	0.038	Cys (C)	0.054	Cys (C)	0.036	Cys (C)	0.02	Cys (C)	0.032	Cys (C)	0.027
Gln (Q)	0.036	Gln (Q)	0.023	Gln (Q)	0.032			Gln (Q)	0.019	Gln (Q)	0.071	Gln (Q)	0.039	Gln (Q)	0.012	Gln (Q)	0.016	Gln (Q)	0.056
Glu (E)	0.068	Glu (E)	0.061	Glu (E)	0.051	Glu (E)	0.066	Glu (E)	0.059	Glu (E)	0.049	Glu (E)	0.047	Glu (E)	0.044	Glu (E)	0.083	Glu (E)	0.073
Gly (G)	0.053	Gly (G)	0.1	Gly (G)	0.058	Gly (G)	0.061	Gly (G)	0.091	Gly (G)	0.065	Gly (G)	0.074	Gly (G)	0.104	Gly (G)	0.09	Gly (G)	0.04
His (H)	0.021	His (H)	0.023	His (H)	0.032	His (H)	0.033	His (H)	0.03	His (H)	0.044	His (H)	0.025	His (H)	0.016	His (H)	0.012	His (H)	0.04
Ile (I)	0.039	Ile (I)	0.025	Ile (I)	0.019	Ile (I)	0.005	Ile (I)	0.019	Ile (I)	0.03	Ile (I)	0.017	Ile (I)	0.012	Ile (I)	0.019	Ile (I)	0.024
Leu (L)	0.071	Leu (L)	0.064	Leu (L)	0.084	Leu (L)	0.066	Leu (L)	0.046	Leu (L)	0.054	Leu (L)	0.088	Leu (L)	0.056	Leu (L)	0.079	Leu (L)	0.056
Lys (K)	0.03	Lys (K)	0.041	Lys (K)	0.042	Lys (K)	0.019	Lys (K)	0.032	Lys (K)	0.035	Lys (K)	0.036	Lys (K)	0.032	Lys (K)	0.039	Lys (K)	0.043
Met (M)	0.036	Met (M)	0.025	Met (M)	0.003	Met (M)	0.028	Met (M)	0.027	Met (M)	0.027	Met (M)	0.014	Met (M)	0.012	Met (M)	0.032	Met (M)	0.022
Phe (F)	0.024	Phe (F)	0.025	Phe (F)	0.032	Phe (F)	0.009	Phe (F)	0.027	Phe (F)	0.025	Phe (F)	0.044	Phe (F)	0.036	Phe (F)	0.028	Phe (F)	0.027
Pro (P)	0.056	Pro (P)	0.074	Pro (P)	0.08	Pro (P)	0.052	Pro (P)	0.073	Pro (P)	0.076	Pro (P)	0.085	Pro (P)	0.06	Pro (P)	0.074	Pro (P)	0.04
Ser (S)	0.136	Ser (S)	0.09	Ser (S)	0.074	Ser (S)	0.061	Ser (S)	0.059	Ser (S)	0.106	Ser (S)	0.094	Ser (S)	0.12	Ser (S)	0.06	Ser (S)	0.121
Thr (T)	0.033	Thr (T)	0.037	Thr (T)	0.023	Thr (T)	0.052	Thr (T)	0.035	Thr (T)	0.052	Thr (T)	0.039	Thr (T)	0.028	Thr (T)	0.037	Thr (T)	0.035
Trp (W)	0.009	Trp (W)	0.008	Trp (W)	0.016	Trp (W)	0.009	Trp (W)	0.005	Trp (W)	0.005	Trp (W)	0.011	Trp (W)	0.02	Trp (W)	0.014	Trp (W)	0.008
Tyr (Y)	0.03	Tyr (Y)	0.023	Tyr (Y)	0.013	Tyr (Y)	0.005	Tyr (Y)	0.038	Tyr (Y)	0.019	Tyr (Y)	0.019	Tyr (Y)	0.02	Tyr (Y)	0.019	Tyr (Y)	0.051
Val (V)	0.045	Val (V)	0.041	Val (V)	0.08	Val (V)	0.075	Val (V)	0.094	Val (V)	0.038	Val (V)	0.055	Val (V)	0.072	Val (V)	0.058	Val (V)	0.078
TaBBX91-7D		TaBBX92-7D		TaBBX93-7D		TaBBX94-7D		TaBBX95-7D		TaBBX96-Un
Ala (A)	0.091	Ala (A)	0.127	Ala (A)	0.161	Ala (A)	0.254	Ala (A)	0.159	Ala (A)	0.098
Arg (R)	0.056	Arg (R)	0.078	Arg (R)	0.056	Arg (R)	0.122	Arg (R)	0.07	Arg (R)	0.051
Asn (N)	0.051	Asn (N)	0.035	Asn (N)	0.018	Asn (N)	0.005	Asn (N)	0.013	Asn (N)	0.038
Asp (D)	0.086	Asp (D)	0.065	Asp (D)	0.088	Asp (D)	0.033	Asp (D)	0.059	Asp (D)	0.057
Cys (C)	0.04	Cys (C)	0.039	Cys (C)	0.049	Cys (C)	0.047	Cys (C)	0.038	Cys (C)	0.054
Gln (Q)	0.03	Gln (Q)	0.022	Gln (Q)	0.025	Gln (Q)	0.005	Gln (Q)	0.022	Gln (Q)	0.076
Glu (E)	0.066	Glu (E)	0.061	Glu (E)	0.06	Glu (E)	0.07	Glu (E)	0.065	Glu (E)	0.049
Gly (G)	0.053	Gly (G)	0.104	Gly (G)	0.07	Gly (G)	0.075	Gly (G)	0.089	Gly (G)	0.065
His (H)	0.02	His (H)	0.025	His (H)	0.035	His (H)	0.023	His (H)	0.032	His (H)	0.049
Ile (I)	0.04	Ile (I)	0.025	Ile (I)	0.021	Ile (I)	0.005	Ile (I)	0.019	Ile (I)	0.03
Leu (L)	0.063	Leu (L)	0.063	Leu (L)	0.07	Leu (L)	0.066	Leu (L)	0.043	Leu (L)	0.057
Lys (K)	0.051	Lys (K)	0.039	Lys (K)	0.039	Lys (K)	0.019	Lys (K)	0.032	Lys (K)	0.035
Met (M)	0.03	Met (M)	0.025	Met (M)	0.011	Met (M)	0.028	Met (M)	0.027	Met (M)	0.024
Phe (F)	0.025	Phe (F)	0.025	Phe (F)	0.035	Phe (F)	0.009	Phe (F)	0.03	Phe (F)	0.024
Pro (P)	0.053	Pro (P)	0.074	Pro (P)	0.081	Pro (P)	0.061	Pro (P)	0.067	Pro (P)	0.068
Ser (S)	0.124	Ser (S)	0.088	Ser (S)	0.07	Ser (S)	0.052	Ser (S)	0.059	Ser (S)	0.106
Thr (T)	0.033	Thr (T)	0.035	Thr (T)	0.018	Thr (T)	0.047	Thr (T)	0.038	Thr (T)	0.054
Trp (W)	0.008	Trp (W)	0.008	Trp (W)	0.014	Trp (W)	0.009	Trp (W)	0.005	Trp (W)	0.005
Tyr (Y)	0.038	Tyr (Y)	0.022	Tyr (Y)	0.007	Tyr (Y)	0.005	Tyr (Y)	0.038	Tyr (Y)	0.019
Val (V)	0.043	Val (V)	0.041	Val (V)	0.074	Val (V)	0.066	Val (V)	0.097	Val (V)	0.041
