# Supplementary material for: In silico analysis of the wheat BBX gene family and identification of candidate genes for seed dormancy and germination
Source: BMC Plant Biol. 2024 Apr 25;24:334. doi: 10.1186/s12870-024-04977-x (PMC11044412; doi:10.1186/s12870-024-04977-x)
Supplement: Supplementary file 7 — Supplementary Material 7 [file 12870_2024_4977_MOESM7_ESM.xlsx]

## Sheet: Sheet1
Table S12 Gene ontology (GO) annotation analysis in TaBBXs
Gene numbers	Accession	Ontology	Name	Definition
51 (53.13%)	GO:0005515	molecular_function	protein binding	Interacting selectively and non-covalently with any protein or protein complex (a complex of two or more proteins that may include other nonprotein molecules)
96 (100%)	GO:0005622	cellular_component	intracellular anatomical structure	A component of a cell contained within (but not including) the plasma membrane. In eukaryotes it includes the nucleus and cytoplasm
96 (100%)	GO:0008270	molecular_function	zinc ion binding	Interacting selectively and non-covalently with zinc (Zn) ions
1 (1.04%)	GO:0006355	biological_process	regulation of transcription, DNA-templated	Any process that modulates the frequency, rate or extent of cellular DNA-templated transcription
