# Supplementary material for: In silico analysis of the wheat BBX gene family and identification of candidate genes for seed dormancy and germination
Source: BMC Plant Biol. 2024 Apr 25;24:334. doi: 10.1186/s12870-024-04977-x (PMC11044412; doi:10.1186/s12870-024-04977-x)
Supplement: Supplementary file 8 — Supplementary Material 8 [file 12870_2024_4977_MOESM8_ESM.xlsx]

## Sheet: Sheet1
Table S8 Conserved domains composition of TaBBXs
Subfamily	Name	Location	Subfamily	Name	Location
I	TaBBX3-2A	Cytoplasmic	IV	TaBBX2-2A	Nuclear
	TaBBX8-2B	Cytoplasmic		TaBBX4-2A	Nuclear
	TaBBX12-2D	Cytoplasmic		TaBBX5-2A	Nuclear
	TaBBX41-6A	Chloroplast		TaBBX7-2B	Nuclear
	TaBBX44-6A	Nuclear		TaBBX9-2B	Nuclear
	TaBBX47-6A	Nuclear		TaBBX11-2D	Nuclear
	TaBBX50-6B	Chloroplast		TaBBX13-2D	Nuclear
	TaBBX51-6B	Nuclear		TaBBX14-3A	Nuclear
	TaBBX53-6B	Nuclear		TaBBX15-3B	Nuclear
	TaBBX56-6B	Nuclear		TaBBX16-3D	Nuclear
	TaBBX59-6D	Chloroplast		TaBBX25-5A	Extracellular
	TaBBX62-6D	Nuclear		TaBBX31-5B	Extracellular
	TaBBX65-6D	Nuclear		TaBBX37-5D	Extracellular
	TaBBX71-7A	Nuclear		TaBBX40-6A	Extracellular
	TaBBX76-7A	Chloroplast		TaBBX43-6A	Cytoplasmic
	TaBBX80-7B	Nuclear		TaBBX45-6A	Nuclear
	TaBBX85-7B	Chloroplast		TaBBX49-6B	Extracellular
	TaBBX89-7D	Nuclear		TaBBX52-6B	Cytoplasmic
	TaBBX90-7D	Nuclear		TaBBX54-6B	Nuclear
	TaBBX95-7D	Chloroplast		TaBBX58-6D	Extracellular
II	TaBBX46-6A	Nuclear		TaBBX61-6D	Cytoplasmic
	TaBBX55-6B	Nuclear		TaBBX63-6D	Nuclear
	TaBBX64-6D	Nuclear		TaBBX67-7A	Nuclear
	TaBBX72-7A	Nuclear		TaBBX74-7A	Nuclear
	TaBBX91-7D	Nuclear		TaBBX77-7B	Extracellular
III	TaBBX1-2A	Chloroplast		TaBBX81-7B	Nuclear
	TaBBX6-2B	Chloroplast		TaBBX83-7B	Extracellular
	TaBBX10-2D	Extracellular		TaBBX87-7D	Nuclear
	TaBBX17-4A	Nuclear		TaBBX93-7D	Nuclear
	TaBBX18-4A	Nuclear	V	TaBBX23-4D	Nuclear
	TaBBX19-4B	Nuclear		TaBBX26-5A	Extracellular
	TaBBX20-4B	Nuclear		TaBBX27-5A	Extracellular
	TaBBX21-4D	Nuclear		TaBBX28-5A	Nuclear
	TaBBX22-4D	Nuclear		TaBBX29-5A	Nuclear
	TaBBX24-5A	Nuclear		TaBBX32-5B	Extracellular
	TaBBX30-5B	Nuclear		TaBBX34-5B	Nuclear
	TaBBX33-5B	Nuclear		TaBBX35-5B	Nuclear
	TaBBX36-5D	Nuclear		TaBBX39-5D	Nuclear
	TaBBX38-5D	Nuclear		TaBBX42-6A	Nuclear
	TaBBX48-6A	Nuclear		TaBBX60-6D	Nuclear
	TaBBX57-6B	Nuclear		TaBBX68-7A	Nuclear
	TaBBX66-6D	Nuclear		TaBBX75-7A	Nuclear
	TaBBX69-7A	Nuclear		TaBBX84-7B	Nuclear
	TaBBX70-7A	Nuclear		TaBBX94-7D	Nuclear
	TaBBX73-7A	Nuclear
	TaBBX78-7B	Chloroplast
	TaBBX79-7B	Nuclear
	TaBBX82-7B	Nuclear
	TaBBX86-7D	Nuclear
	TaBBX88-7D	Chloroplast
	TaBBX92-7D	Nuclear
	TaBBX96-Un	Nuclear
