# Supplementary material for: In silico analysis of the wheat BBX gene family and identification of candidate genes for seed dormancy and germination
Source: BMC Plant Biol. 2024 Apr 25;24:334. doi: 10.1186/s12870-024-04977-x (PMC11044412; doi:10.1186/s12870-024-04977-x)
Supplement: Supplementary file 9 — Supplementary Material 9 [file 12870_2024_4977_MOESM9_ESM.xlsx]

## Sheet: Sheet1
Table S6 Groups of homoeologous TaBBXs
Homoeologous group (A:B:D)	All wheat genes	Number of groups	Number of genes	% of genes
01:01:01	0.358	29	87	90.63%%
n:1:1/1:n:1/1:1:n	0.057	/	/	/
1:1:0/1:0:1/0:1:1	0.132	3	6	0.0625
other ratios	0.08	/	/	/
orphans/singletons	0.371	3	3	0.0312
total	0.998	35	96	1
