# Supplementary material for: In silico analysis of the wheat BBX gene family and identification of candidate genes for seed dormancy and germination
Source: BMC Plant Biol. 2024 Apr 25;24:334. doi: 10.1186/s12870-024-04977-x (PMC11044412; doi:10.1186/s12870-024-04977-x)
Supplement: Supplementary file 11 — Supplementary Material 11 [file 12870_2024_4977_MOESM11_ESM.xlsx]

## Sheet: Sheet1
Table S9 Signal peptide analysis of TaBBXs
Subfamily	Name	Signal peptide	Location
I	TaBBX3-2A	NO	/
	TaBBX8-2B	NO	/
	TaBBX12-2D	NO	/
	TaBBX41-6A	NO	/
	TaBBX44-6A	NO	/
	TaBBX47-6A	Yes	22-23
	TaBBX50-6B	NO	/
	TaBBX51-6B	NO	/
	TaBBX53-6B	NO	/
	TaBBX56-6B	NO	/
	TaBBX59-6D	NO	/
	TaBBX62-6D	NO	/
	TaBBX65-6D	Yes	22-23
	TaBBX71-7A	NO	/
	TaBBX76-7A	NO	/
	TaBBX80-7B	NO	/
	TaBBX85-7B	NO	/
	TaBBX89-7D	NO	/
	TaBBX90-7D	NO	/
	TaBBX95-7D	NO	/
II	TaBBX46-6A	NO	/
	TaBBX55-6B	NO	/
	TaBBX64-6D	NO	/
	TaBBX72-7A	NO	/
	TaBBX91-7D	NO	/
III	TaBBX1-2A	NO	/
	TaBBX6-2B	NO	/
	TaBBX10-2D	NO	/
	TaBBX17-4A	Yes	20-21
	TaBBX18-4A	NO	/
	TaBBX19-4B	NO	/
	TaBBX20-4B	Yes	22-23
	TaBBX21-4D	NO	/
	TaBBX22-4D	NO	/
	TaBBX24-5A	NO	/
	TaBBX30-5B	NO	/
	TaBBX33-5B	Yes	21-22
	TaBBX36-5D	NO	/
	TaBBX38-5D	Yes	21-22
	TaBBX48-6A	NO	/
	TaBBX57-6B	NO	/
	TaBBX66-6D	NO	/
	TaBBX69-7A	Yes	21-22
	TaBBX70-7A	NO	/
	TaBBX73-7A	NO	/
	TaBBX78-7B	Yes	35-36
	TaBBX79-7B	NO	/
	TaBBX82-7B	NO	/
	TaBBX86-7D	Yes	24-25
	TaBBX88-7D	Yes	35-36
	TaBBX92-7D	NO	/
	TaBBX96-Un	Yes	33-34
IV	TaBBX2-2A	NO	/
	TaBBX4-2A	NO	/
	TaBBX5-2A	NO	/
	TaBBX7-2B	NO	/
	TaBBX9-2B	NO	/
	TaBBX11-2D	NO	/
	TaBBX13-2D	NO	/
	TaBBX14-3A	NO	/
	TaBBX15-3B	NO	/
	TaBBX16-3D	NO	/
	TaBBX25-5A	NO	/
	TaBBX31-5B	NO	/
	TaBBX37-5D	NO	/
	TaBBX40-6A	NO	/
	TaBBX43-6A	NO	/
	TaBBX45-6A	NO	/
	TaBBX49-6B	NO	/
	TaBBX52-6B	NO	/
	TaBBX54-6B	NO	/
	TaBBX58-6D	NO	/
	TaBBX61-6D	NO	/
	TaBBX63-6D	NO	/
	TaBBX67-7A	Yes	16-17
	TaBBX74-7A	NO	/
	TaBBX77-7B	NO	/
	TaBBX81-7B	NO	/
	TaBBX83-7B	NO	/
	TaBBX87-7D	NO	/
	TaBBX93-7D	NO	/
V	TaBBX23-4D	NO	/
	TaBBX26-5A	NO	/
	TaBBX27-5A	Yes	21-22
	TaBBX28-5A	NO	/
	TaBBX29-5A	NO	/
	TaBBX32-5B	NO	/
	TaBBX34-5B	NO	/
	TaBBX35-5B	NO	/
	TaBBX39-5D	NO	/
	TaBBX42-6A	NO	/
	TaBBX60-6D	NO	/
	TaBBX68-7A	NO	/
	TaBBX75-7A	NO	/
	TaBBX84-7B	NO	/
	TaBBX94-7D	NO	/
