# Supplementary material for: In silico analysis of the wheat BBX gene family and identification of candidate genes for seed dormancy and germination
Source: BMC Plant Biol. 2024 Apr 25;24:334. doi: 10.1186/s12870-024-04977-x (PMC11044412; doi:10.1186/s12870-024-04977-x)
Supplement: Supplementary file 12 — Supplementary Material 12 [file 12870_2024_4977_MOESM12_ESM.xlsx]

## Sheet: Sheet1
Table S4 Detailed information about the OsBBXs and AtBBXs
Name	Gene ID	Name	Gene ID
OsBBX1	LOC_Os01g10580	AtBBX1	AT5G15840
OsBBX2	LOC_Os02g07930	AtBBX2	AT5G15850
OsBBX3	LOC_Os02g08150	AtBBX3	AT3G02380
OsBBX4	LOC_Os02g39360	AtBBX4	AT2G24790
OsBBX5	LOC_Os02g39710	AtBBX5	AT5G24930
OsBBX6	LOC_Os02g43170	AtBBX6	AT5G57660
OsBBX7	LOC_Os02g49230	AtBBX7	AT3G07650
OsBBX8	LOC_Os02g49880	AtBBX8	AT5G48250
OsBBX9	LOC_Os03g22770	AtBBX9	AT4G15250
OsBBX10	LOC_Os03g50310	AtBBX10	AT3G21880
OsBBX11	LOC_Os04g41560	AtBBX11	AT2G47890
OsBBX12	LOC_Os04g42020	AtBBX12	AT2G33500
OsBBX13	LOC_Os04g45690	AtBBX13	AT1G28050
OsBBX14	LOC_Os05g11510	AtBBX14	AT1G68520
OsBBX15	LOC_Os06g01340	AtBBX15	AT1G25440
OsBBX16	LOC_Os06g05890	AtBBX16	AT1G73870
OsBBX17	LOC_Os06g15330	AtBBX17	AT1G49130
OsBBX18	LOC_Os06g16370	AtBBX18	AT2G21320
OsBBX19	LOC_Os06g19444	AtBBX19	AT4G38960
OsBBX20	LOC_Os06g44450	AtBBX20	AT4G39070
OsBBX21	LOC_Os06g45040	AtBBX21	AT1G75540
OsBBX22	LOC_Os06g49880	AtBBX22	AT1G78600
OsBBX23	LOC_Os07g47140	AtBBX23	AT4G10240
OsBBX24	LOC_Os08g08120	AtBBX24	AT1G06040
OsBBX25	LOC_Os08g15050	AtBBX25	AT2G31380
OsBBX26	LOC_Os08g42440	AtBBX26	AT1G60250
OsBBX27	LOC_Os09g06464	AtBBX27	AT1G68190
OsBBX28	LOC_Os09g33550	AtBBX28	AT4G27310
OsBBX29	LOC_Os09g35880	AtBBX29	AT5G54470
OsBBX30	LOC_Os12g10660	AtBBX30	AT4G15248
		AtBBX31	AT3G21890
		AtBBX32	AT3G21150
