# Supplementary material for: In silico analysis of the wheat BBX gene family and identification of candidate genes for seed dormancy and germination
Source: BMC Plant Biol. 2024 Apr 25;24:334. doi: 10.1186/s12870-024-04977-x (PMC11044412; doi:10.1186/s12870-024-04977-x)
Supplement: Supplementary file 13 — Supplementary Material 13 [file 12870_2024_4977_MOESM13_ESM.xlsx]

## Sheet: Sheet1
Table S13 Microarray data and Transcriptome data for TaBBXs
GSE12508
Name	GSC	GSR	GSE	SR	SC	SL	II	Fba	Pba	Aba	3-5 DAP C	22 DAP EM	22 DAP EN
TaBBX2-2A	2.61	2.58	2.85	2.34	2.39	3.5	2.71	3.41	3.63	3.15	3.15	2.68	2.87
TaBBX3-2A	2.09	1.93	2.22	1.82	2.23	3.88	2.25	3.55	2.11	2.69	2.44	1.5	2.67
TaBBX4-2A	2.61	2.58	2.85	2.34	2.39	3.5	2.71	3.41	3.63	3.15	3.15	2.68	2.87
TaBBX7-2B	2.61	2.58	2.85	2.34	2.39	3.5	2.71	3.41	3.63	3.15	3.15	2.68	2.87
TaBBX11-2D	2.61	2.58	2.85	2.34	2.39	3.5	2.71	3.41	3.63	3.15	3.15	2.68	2.87
TaBBX12-2D	2.09	1.93	2.22	1.82	2.23	3.88	2.25	3.55	2.11	2.69	2.44	1.5	2.67
TaBBX14-3A	2.73	2.23	2.5	2.23	2.71	3.04	2.46	3.1	2.93	2.45	2.53	2.7	2.68
TaBBX15-3B	2.73	2.23	2.5	2.23	2.71	3.04	2.46	3.1	2.93	2.45	2.53	2.7	2.68
TaBBX16-3D	2.73	2.23	2.5	2.23	2.71	3.04	2.46	3.1	2.93	2.45	2.53	2.7	2.68
TaBBX17-4A	2.15	2.59	2.27	2.57	2.31	2.92	1.66	3.21	2.64	2.48	2.04	2.45	2.78
TaBBX18-4A	1.5	1.41	1.52	1.56	1.9	3.24	2.27	3.19	1.83	1.97	2.35	1.27	2.3
TaBBX19-4B	1.5	1.41	1.52	1.56	1.9	3.24	2.27	3.19	1.83	1.97	2.35	1.27	2.3
TaBBX20-4B	2.15	2.59	2.27	2.57	2.31	2.92	1.66	3.21	2.64	2.48	2.04	2.45	2.78
TaBBX21-4D	1.5	1.41	1.52	1.56	1.9	3.24	2.27	3.19	1.83	1.97	2.35	1.27	2.3
TaBBX22-4D	2.15	2.59	2.27	2.57	2.31	2.92	1.66	3.21	2.64	2.48	2.04	2.45	2.78
TaBBX24-5A	1.72	1.66	1.41	1.58	1.5	2.27	1.31	1.77	1.48	1.34	1.43	1.24	1.18
TaBBX25-5A	3.3	3.47	3.49	3.32	3.3	3.36	3.35	3.15	3.32	2.94	2.88	3.66	2.82
TaBBX30-5B	1.21	0.86	0.82	1.33	1.46	3.27	1.32	2.61	1.39	0.86	1.55	1.34	1.93
TaBBX31-5B	3.3	3.47	3.49	3.32	3.3	3.36	3.35	3.15	3.32	2.94	2.88	3.66	2.82
TaBBX36-5D	1.21	0.86	0.82	1.33	1.46	3.27	1.32	2.61	1.39	0.86	1.55	1.34	1.93
TaBBX37-5D	3.3	3.47	3.49	3.32	3.3	3.36	3.35	3.15	3.32	2.94	2.88	3.66	2.82
TaBBX40-6A	2.14	1.83	1.81	1.93	2.04	2.66	1.72	2.05	1.72	1.79	1.73	1.86	1.83
TaBBX41-6A	3.57	3.46	3.52	2.69	3.15	3.25	2.29	3.26	3.28	3	2.18	3.05	2.44
TaBBX42-6A	1.9	1.94	1.92	1.37	1.48	1.82	1.85	2.48	2.3	2.07	1.38	1.49	1.69
TaBBX43-6A	3.31	2.88	3.25	1.92	2.63	3.45	3.01	3.15	2.36	3.13	2.3	3.29	2.6
TaBBX44-6A	2.8	2.54	2.67	2.41	2.92	3.23	3.3	2.8	2.94	3.09	2.75	2.81	2.75
TaBBX47-6A	0.79	1.26	1.12	1.14	1.24	1.5	1.24	1.71	1.5	1.31	0.69	1.28	1.65
TaBBX49-6B	2.14	1.83	1.81	1.93	2.04	2.66	1.72	2.05	1.72	1.79	1.73	1.86	1.83
TaBBX50-6B	3.57	3.46	3.52	2.69	3.15	3.25	2.29	3.26	3.28	3	2.18	3.05	2.44
TaBBX51-6B	1.9	1.94	1.92	1.37	1.48	1.82	1.85	2.48	2.3	2.07	1.38	1.49	1.69
TaBBX52-6B	3.31	2.88	3.25	1.92	2.63	3.45	3.01	3.15	2.36	3.13	2.3	3.29	2.6
TaBBX56-6B	0.79	1.26	1.12	1.14	1.24	1.5	1.24	1.71	1.5	1.31	0.69	1.28	1.65
TaBBX58-6D	2.14	1.83	1.81	1.93	2.04	2.66	1.72	2.05	1.72	1.79	1.73	1.86	1.83
TaBBX59-6D	3.57	3.46	3.52	2.69	3.15	3.25	2.29	3.26	3.28	3	2.18	3.05	2.44
TaBBX60-6D	1.9	1.94	1.92	1.37	1.48	1.82	1.85	2.48	2.3	2.07	1.38	1.49	1.69
TaBBX61-6D	3.31	2.88	3.25	1.92	2.63	3.45	3.01	3.15	2.36	3.13	2.3	3.29	2.6
TaBBX64-6D	0.87	1.41	0.78	1.5	1.19	1.07	1.04	2.04	2.14	1.93	1	1.15	1.11
TaBBX65-6D	0.79	1.26	1.12	1.14	1.24	1.5	1.24	1.71	1.5	1.31	0.69	1.28	1.65
TaBBX66-6D	1.5	1.41	1.52	1.56	1.9	3.24	2.27	3.19	1.83	1.97	2.35	1.27	2.3
TaBBX67-7A	3.59	3.55	3.57	3.59	3.61	3.76	3.43	3.84	4.31	3.68	3.69	3.7	4.02
TaBBX70-7A	1.78	1.6	1.47	1.66	1.66	2.43	1.88	2.21	1.78	1.98	1.95	1.77	2.06
TaBBX71-7A	0.79	1.26	1.12	1.14	1.24	1.5	1.24	1.71	1.5	1.31	0.69	1.28	1.65
TaBBX72-7A	2.16	2.09	2.38	2.57	2.5	2.97	2.56	3.33	2.8	2.29	2.32	2.35	2.55
TaBBX73-7A	2.75	2.74	2.71	2.34	2.73	2.97	2.52	2.62	2.99	2.15	2.44	2.9	2.6
TaBBX74-7A	2.47	2.31	2.32	2.5	2.35	2.06	1.54	1.75	1.94	2.66	1.47	2.17	1.77
TaBBX77-7B	3.59	3.55	3.57	3.59	3.61	3.76	3.43	3.84	4.31	3.68	3.69	3.7	4.02
TaBBX79-7B	1.78	1.6	1.47	1.66	1.66	2.43	1.88	2.21	1.78	1.98	1.95	1.77	2.06
TaBBX80-7B	0.79	1.26	1.12	1.14	1.24	1.5	1.24	1.71	1.5	1.31	0.69	1.28	1.65
TaBBX81-7B	2.16	2.09	2.38	2.57	2.5	2.97	2.56	3.33	2.8	2.29	2.32	2.35	2.55
TaBBX82-7B	2.75	2.74	2.71	2.34	2.73	2.97	2.52	2.62	2.99	2.15	2.44	2.9	2.6
TaBBX83-7B	2.47	2.31	2.32	2.5	2.35	2.06	1.54	1.75	1.94	2.66	1.47	2.17	1.77
TaBBX87-7D	3.59	3.55	3.57	3.59	3.61	3.76	3.43	3.84	4.31	3.68	3.69	3.7	4.02
TaBBX89-7D	1.33	1.21	1.49	0.89	1.52	2.51	1.83	2.67	1.46	0.98	2.08	1.26	1.33
TaBBX90-7D	0.79	1.26	1.12	1.14	1.24	1.5	1.24	1.71	1.5	1.31	0.69	1.28	1.65
TaBBX91-7D	2.16	2.09	2.38	2.57	2.5	2.97	2.56	3.33	2.8	2.29	2.32	2.35	2.55
TaBBX92-7D	2.75	2.74	2.71	2.34	2.73	2.97	2.52	2.62	2.99	2.15	2.44	2.9	2.6
TaBBX93-7D	2.47	2.31	2.32	2.5	2.35	2.06	1.54	1.75	1.94	2.66	1.47	2.17	1.77
GSE49821
Name	0h	12h	24h	36h	48h
TaBBX2-2A	3.13737	2.8136	2.96377	2.87443	2.68157
TaBBX3-2A	1.52344	1.69859	1.85615	1.97178	2.2413
TaBBX4-2A	3.13737	2.8136	2.96377	2.87443	2.68157
TaBBX7-2B	3.13737	2.8136	2.96377	2.87443	2.68157
TaBBX11-2D	3.13737	2.8136	2.96377	2.87443	2.68157
TaBBX12-2D	1.52344	1.69859	1.85615	1.97178	2.2413
TaBBX14-3A	2.79476	2.90418	2.69647	2.48575	2.46597
TaBBX15-3B	2.79476	2.90418	2.69647	2.48575	2.46597
TaBBX16-3D	2.79476	2.90418	2.69647	2.48575	2.46597
TaBBX17-4A	2.71806	2.55216	2.15542	2.16679	2.21111
TaBBX18-4A	1.85326	1.72646	1.7447	1.37168	0.918267
TaBBX19-4B	1.85326	1.72646	1.7447	1.37168	0.918267
TaBBX20-4B	2.71806	2.55216	2.15542	2.16679	2.21111
TaBBX21-4D	1.85326	1.72646	1.7447	1.37168	0.918267
TaBBX22-4D	2.71806	2.55216	2.15542	2.16679	2.21111
TaBBX24-5A	1.47178	1.45739	1.05376	1.03389	1.14645
TaBBX25-5A	3.03415	3.22858	2.79052	2.71832	2.64487
TaBBX30-5B	1.29767	1.58135	1.71651	1.55384	0.921149
TaBBX31-5B	3.03415	3.22858	2.79052	2.71832	2.64487
TaBBX36-5D	1.29767	1.58135	1.71651	1.55384	0.921149
TaBBX37-5D	3.03415	3.22858	2.79052	2.71832	2.64487
TaBBX40-6A	2.19291	2.00563	2.15653	1.75034	2.12197
TaBBX41-6A	3.89112	3.84285	3.86568	3.76451	3.49254
TaBBX42-6A	1.27022	1.73131	1.40103	1.3653	1.40132
TaBBX43-6A	3.41399	3.44003	3.50364	3.27622	3.19099
TaBBX44-6A	2.20259	2.34369	2.44259	2.15279	2.76966
TaBBX47-6A	1.73827	1.60207	1.32811	0.661233	1.43773
TaBBX49-6B	2.19291	2.00563	2.15653	1.75034	2.12197
TaBBX50-6B	3.89112	3.84285	3.86568	3.76451	3.49254
TaBBX51-6B	1.27022	1.73131	1.40103	1.3653	1.40132
TaBBX52-6B	3.41399	3.44003	3.50364	3.27622	3.19099
TaBBX56-6B	1.73827	1.60207	1.32811	0.661233	1.43773
TaBBX58-6D	2.19291	2.00563	2.15653	1.75034	2.12197
TaBBX59-6D	3.89112	3.84285	3.86568	3.76451	3.49254
TaBBX60-6D	1.27022	1.73131	1.40103	1.3653	1.40132
TaBBX61-6D	3.41399	3.44003	3.50364	3.27622	3.19099
TaBBX64-6D	1.80212	1.506	1.3867	1.24174	0.953075
TaBBX65-6D	1.73827	1.60207	1.32811	0.661233	1.43773
TaBBX66-6D	1.85326	1.72646	1.7447	1.37168	0.918267
TaBBX67-7A	3.86574	3.8591	3.56544	3.46058	3.57028
TaBBX70-7A	2.10637	1.70312	1.95697	1.84899	1.80673
TaBBX71-7A	1.73827	1.60207	1.32811	0.661233	1.43773
TaBBX72-7A	2.75521	2.71156	2.17928	2.11647	2.00745
TaBBX73-7A	3.12031	2.94268	2.71499	2.72384	2.68634
TaBBX74-7A	2.48676	2.35808	2.48974	2.36593	2.22795
TaBBX77-7B	3.86574	3.8591	3.56544	3.46058	3.57028
TaBBX79-7B	2.10637	1.70312	1.95697	1.84899	1.80673
TaBBX80-7B	1.73827	1.60207	1.32811	0.661233	1.43773
TaBBX81-7B	2.75521	2.71156	2.17928	2.11647	2.00745
TaBBX82-7B	3.12031	2.94268	2.71499	2.72384	2.68634
TaBBX83-7B	2.48676	2.35808	2.48974	2.36593	2.22795
TaBBX87-7D	3.86574	3.8591	3.56544	3.46058	3.57028
TaBBX89-7D	2.02754	1.61425	0.80868	1.0629	1.57152
TaBBX90-7D	1.73827	1.60207	1.32811	0.661233	1.43773
TaBBX91-7D	2.75521	2.71156	2.17928	2.11647	2.00745
TaBBX92-7D	3.12031	2.94268	2.71499	2.72384	2.68634
TaBBX93-7D	2.48676	2.35808	2.48974	2.36593	2.22795
GSE118474
Name	G-EB	G-ES	M-EB	M-ES
TaBBX1-2A	0.0668451	0.636549	0.331268	0.593611
TaBBX3-2A	0.120796	3.23567	0.544963	1.55448
TaBBX4-2A	0.722336	2.30473	2.47977	2.09186
TaBBX5-2A	0.950944	0.41304	0.840151	0.478114
TaBBX7-2B	0.102179	0.192692	0.124268	0.163227
TaBBX8-2B	0.132255	3.44843	0.597118	1.71713
TaBBX9-2B	0.490611	0.503091	0.474713	0.498612
TaBBX14-3A	4.93533	2.92844	8.40489	3.64087
TaBBX15-3B	6.0004	3.37745	13.3328	5.4653
TaBBX17-4A	0.766516	1.45516	0.826243	1.69363
TaBBX21-4D	0.201399	2.18001	0.497813	0.805556
TaBBX23-4D	0.0287337	0.0858236
TaBBX26-5A	0.0505522	0.0510663
TaBBX29-5A	0.0717255		0.081386	0.0476316
TaBBX30-5B	0.0720801	1.34272	0.344003	0.901677
TaBBX31-5B	12.3299	4.39172	10.2335	1.81183
TaBBX36-5D	0.157984	1.1117	0.264289	0.674846
TaBBX37-5D	8.40362	3.13483	3.51425	0.703781
TaBBX39-5D	0.0394313	0.0920469		0.0237466
TaBBX40-6A	0.638704	0.285931	1.6725	0.599782
TaBBX41-6A	5.72029	1.69496	18.0647	1.41893
TaBBX43-6A	2.73646	1.17649	5.51581	0.560972
TaBBX44-6A	18.2123	5.9804	10.8488	1.61658
TaBBX45-6A	0.399256	0.364443	0.480401	0.264472
TaBBX47-6A	0.100893	0.191595	0.0355668
TaBBX55-6B	0.775995	2.14158	0.637425	3.20395
TaBBX59-6D	6.74683	2.23843	17.3893	2.24808
TaBBX63-6D	0.285602	0.198359	0.503119	0.079924
TaBBX64-6D	0.507396	0.649816	0.319399	1.38257
TaBBX67-7A	9.62041	9.29631	12.4721	7.49643
TaBBX68-7A		0.247984	0.0386788	0.208654
TaBBX70-7A	0.0165639	0.862848	0.0465525	0.229142
TaBBX71-7A	1.1834	0.151015	0.773215	0.0642693
TaBBX72-7A	9.19836	11.0798	15.9129	10.451
TaBBX73-7A	11.0516	2.83992	15.9151	1.62886
TaBBX76-7A	1.11404	0.618678	1.69617	0.187564
TaBBX77-7B	10.1773	15.7471	20.6502	11.2753
TaBBX78-7B	0.0581613	0.284304		0.0660519
TaBBX81-7B	13.0204	7.46571	18.4937	7.68329
TaBBX82-7B	12.7443	3.7394	18.8351	2.40772
TaBBX84-7B	1.257	0.88151	1.00675	0.615168
TaBBX85-7B	1.76484	0.76791	2.35069	0.202504
TaBBX87-7D	11.9467	14.4139	15.0885	10.8821
